# Supplementary material for: Cryptic genetic diversity and associated ecological differences of Anastatus orientalis, an egg parasitoid of the spotted lanternfly
Source: Front Insect Sci. 2023 Jun 2;3:1154651. doi: 10.3389/finsc.2023.1154651 (PMC10926478; doi:10.3389/finsc.2023.1154651)
Supplement: Supplementary file 2 [file Table_1.xlsx]

## Sheet: Beijing-match
Date	Time	Temp (C)	Civil twilight	Sunrise	Sunset	Civil twilight	Relative humidity
1900-03-07	0:00:00	5	6:11:00	6:38:00	18:12:00	18:39:00	0.65
1900-03-07 01:00:00	1:00:00	5					0.65
1900-03-07 02:00:00	2:00:00	5.45455					0.65
1900-03-07 03:00:00	3:00:00	6.91919					0.65
1900-03-07 04:00:00	4:00:00	8.0303					0.65
1900-03-07 05:00:00	5:00:00	9.39394					0.65
1900-03-07 06:00:00	6:00:00	9.84848					0.65
1900-03-07 07:00:00	7:00:00	10.101					0.65
1900-03-07 08:00:00	8:00:00	10					0.65
1900-03-07 09:00:00	9:00:00	9.74747					0.65
1900-03-07 10:00:00	10:00:00	7.77778					0.65
1900-03-07 11:00:00	11:00:00	6.26263					0.65
1900-03-07 12:00:00	12:00:00	6.21212					0.65
1900-03-07 13:00:00	13:00:00	5					0.65
1900-03-07 14:00:00	14:00:00	5					0.65
1900-03-07 15:00:00	15:00:00	5					0.65
1900-03-07 16:00:00	16:00:00	5					0.65
1900-03-07 17:00:00	17:00:00	5					0.65
1900-03-07 18:00:00	18:00:00	5					0.65
1900-03-07 19:00:00	19:00:00	5					0.65
1900-03-07 20:00:00	20:00:00	5					0.65
1900-03-07 21:00:00	21:00:00	5					0.65
1900-03-07 22:00:00	22:00:00	5					0.65
1900-03-07 23:00:00	23:00:00	5					0.65
1900-03-08	0:00:00	5	6:10:00	6:37:00	18:13:00	18:40:00	0.65
1900-03-08 01:00:00	1:00:00	5					0.65
1900-03-08 02:00:00	2:00:00	5					0.65
1900-03-08 03:00:00	3:00:00	6.86869					0.65
1900-03-08 04:00:00	4:00:00	7.9798					0.65
1900-03-08 05:00:00	5:00:00	8.73737					0.65
1900-03-08 06:00:00	6:00:00	9.34343					0.65
1900-03-08 07:00:00	7:00:00	9.14141					0.65
1900-03-08 08:00:00	8:00:00	9.14141					0.65
1900-03-08 09:00:00	9:00:00	8.9899					0.65
1900-03-08 10:00:00	10:00:00	7.42424					0.65
1900-03-08 11:00:00	11:00:00	6.06061					0.65
1900-03-08 12:00:00	12:00:00	5.25253					0.65
1900-03-08 13:00:00	13:00:00	5					0.65
1900-03-08 14:00:00	14:00:00	5					0.65
1900-03-08 15:00:00	15:00:00	5					0.65
1900-03-08 16:00:00	16:00:00	5					0.65
1900-03-08 17:00:00	17:00:00	5					0.65
1900-03-08 18:00:00	18:00:00	5					0.65
1900-03-08 19:00:00	19:00:00	5					0.65
1900-03-08 20:00:00	20:00:00	5					0.65
1900-03-08 21:00:00	21:00:00	5					0.65
1900-03-08 22:00:00	22:00:00	5					0.65
1900-03-08 23:00:00	23:00:00	5					0.65
1900-03-09	0:00:00	5	6:08:00	6:35:00	18:15:00	18:42:00	0.65
1900-03-09 01:00:00	1:00:00	5					0.65
1900-03-09 02:00:00	2:00:00	5					0.65
1900-03-09 03:00:00	3:00:00	6.16162					0.65
1900-03-09 04:00:00	4:00:00	6.66667					0.65
1900-03-09 05:00:00	5:00:00	7.87879					0.65
1900-03-09 06:00:00	6:00:00	8.68687					0.65
1900-03-09 07:00:00	7:00:00	9.34343					0.65
1900-03-09 08:00:00	8:00:00	9.34343					0.65
1900-03-09 09:00:00	9:00:00	9.09091					0.65
1900-03-09 10:00:00	10:00:00	7.47475					0.65
1900-03-09 11:00:00	11:00:00	6.81818					0.65
1900-03-09 12:00:00	12:00:00	6.31313					0.65
1900-03-09 13:00:00	13:00:00	5					0.65
1900-03-09 14:00:00	14:00:00	5					0.65
1900-03-09 15:00:00	15:00:00	5					0.65
1900-03-09 16:00:00	16:00:00	5					0.65
1900-03-09 17:00:00	17:00:00	5					0.65
1900-03-09 18:00:00	18:00:00	5					0.65
1900-03-09 19:00:00	19:00:00	5					0.65
1900-03-09 20:00:00	20:00:00	5					0.65
1900-03-09 21:00:00	21:00:00	5					0.65
1900-03-09 22:00:00	22:00:00	5					0.65
1900-03-09 23:00:00	23:00:00	5					0.65
1900-03-10	0:00:00	5	6:06:00	6:33:00	18:16:00	18:43:00	0.65
1900-03-10 01:00:00	1:00:00	5					0.65
1900-03-10 02:00:00	2:00:00	5.45455					0.65
1900-03-10 03:00:00	3:00:00	7.37374					0.65
1900-03-10 04:00:00	4:00:00	8.83838					0.65
1900-03-10 05:00:00	5:00:00	9.79798					0.65
1900-03-10 06:00:00	6:00:00	10.404					0.65
1900-03-10 07:00:00	7:00:00	10.7071					0.65
1900-03-10 08:00:00	8:00:00	10.5051					0.65
1900-03-10 09:00:00	9:00:00	10.0505					0.65
1900-03-10 10:00:00	10:00:00	8.68687					0.65
1900-03-10 11:00:00	11:00:00	7.47475					0.65
1900-03-10 12:00:00	12:00:00	6.91919					0.65
1900-03-10 13:00:00	13:00:00	5.50505					0.65
1900-03-10 14:00:00	14:00:00	5					0.65
1900-03-10 15:00:00	15:00:00	5					0.65
1900-03-10 16:00:00	16:00:00	5					0.65
1900-03-10 17:00:00	17:00:00	5					0.65
1900-03-10 18:00:00	18:00:00	5					0.65
1900-03-10 19:00:00	19:00:00	5					0.65
1900-03-10 20:00:00	20:00:00	5					0.65
1900-03-10 21:00:00	21:00:00	5					0.65
1900-03-10 22:00:00	22:00:00	5					0.65
1900-03-10 23:00:00	23:00:00	5					0.65
1900-03-11	0:00:00	5	6:05:00	6:32:00	18:17:00	18:44:00	0.65
1900-03-11 01:00:00	1:00:00	5					0.65
1900-03-11 02:00:00	2:00:00	6.31313					0.65
1900-03-11 03:00:00	3:00:00	7.92929					0.65
1900-03-11 04:00:00	4:00:00	9.0404					0.65
1900-03-11 05:00:00	5:00:00	10.1515					0.65
1900-03-11 06:00:00	6:00:00	10.7576					0.65
1900-03-11 07:00:00	7:00:00	11.4141					0.65
1900-03-11 08:00:00	8:00:00	11.5152					0.65
1900-03-11 09:00:00	9:00:00	10.9091					0.65
1900-03-11 10:00:00	10:00:00	9.39394					0.65
1900-03-11 11:00:00	11:00:00	8.43434					0.65
1900-03-11 12:00:00	12:00:00	8.33333					0.65
1900-03-11 13:00:00	13:00:00	6.51515					0.65
1900-03-11 14:00:00	14:00:00	6.21212					0.65
1900-03-11 15:00:00	15:00:00	5.80808					0.65
1900-03-11 16:00:00	16:00:00	5					0.65
1900-03-11 17:00:00	17:00:00	5					0.65
1900-03-11 18:00:00	18:00:00	5					0.65
1900-03-11 19:00:00	19:00:00	5					0.65
1900-03-11 20:00:00	20:00:00	5					0.65
1900-03-11 21:00:00	21:00:00	5					0.65
1900-03-11 22:00:00	22:00:00	5					0.65
1900-03-11 23:00:00	23:00:00	5					0.65
1900-03-12	0:00:00	5	6:03:00	6:30:00	18:18:00	18:45:00	0.65
1900-03-12 01:00:00	1:00:00	5					0.65
1900-03-12 02:00:00	2:00:00	5.85859					0.65
1900-03-12 03:00:00	3:00:00	7.27273					0.65
1900-03-12 04:00:00	4:00:00	8.68687					0.65
1900-03-12 05:00:00	5:00:00	10.101					0.65
1900-03-12 06:00:00	6:00:00	10.303					0.65
1900-03-12 07:00:00	7:00:00	10.7071					0.65
1900-03-12 08:00:00	8:00:00	10.7071					0.65
1900-03-12 09:00:00	9:00:00	10.6061					0.65
1900-03-12 10:00:00	10:00:00	8.73737					0.65
1900-03-12 11:00:00	11:00:00	7.07071					0.65
1900-03-12 12:00:00	12:00:00	6.86869					0.65
1900-03-12 13:00:00	13:00:00	4.24242					0.65
1900-03-12 14:00:00	14:00:00	4.39394					0.65
1900-03-12 15:00:00	15:00:00	5.15152					0.65
1900-03-12 16:00:00	16:00:00	5					0.65
1900-03-12 17:00:00	17:00:00	5					0.65
1900-03-12 18:00:00	18:00:00	5					0.65
1900-03-12 19:00:00	19:00:00	5					0.65
1900-03-12 20:00:00	20:00:00	5					0.65
1900-03-12 21:00:00	21:00:00	5					0.65
1900-03-12 22:00:00	22:00:00	5					0.65
1900-03-12 23:00:00	23:00:00	5					0.65
1900-03-13	0:00:00	5	6:02:00	6:29:00	18:19:00	18:46:00	0.65
1900-03-13 01:00:00	1:00:00	5					0.65
1900-03-13 02:00:00	2:00:00	6.26263					0.65
1900-03-13 03:00:00	3:00:00	7.87879					0.65
1900-03-13 04:00:00	4:00:00	9.19192					0.65
1900-03-13 05:00:00	5:00:00	10.6566					0.65
1900-03-13 06:00:00	6:00:00	10.7576					0.65
1900-03-13 07:00:00	7:00:00	11.3636					0.65
1900-03-13 08:00:00	8:00:00	11.4141					0.65
1900-03-13 09:00:00	9:00:00	11.3636					0.65
1900-03-13 10:00:00	10:00:00	9.79798					0.65
1900-03-13 11:00:00	11:00:00	8.38384					0.65
1900-03-13 12:00:00	12:00:00	7.77778					0.65
1900-03-13 13:00:00	13:00:00	6.26263					0.65
1900-03-13 14:00:00	14:00:00	5.60606					0.65
1900-03-13 15:00:00	15:00:00	5.30303					0.65
1900-03-13 16:00:00	16:00:00	5					0.65
1900-03-13 17:00:00	17:00:00	5					0.65
1900-03-13 18:00:00	18:00:00	5					0.65
1900-03-13 19:00:00	19:00:00	5					0.65
1900-03-13 20:00:00	20:00:00	5					0.65
1900-03-13 21:00:00	21:00:00	5					0.65
1900-03-13 22:00:00	22:00:00	5					0.65
1900-03-13 23:00:00	23:00:00	5					0.65
1900-03-14	0:00:00	5	6:00:00	6:27:00	18:20:00	18:47:00	0.65
1900-03-14 01:00:00	1:00:00	5.05051					0.65
1900-03-14 02:00:00	2:00:00	6.56566					0.65
1900-03-14 03:00:00	3:00:00	7.82828					0.65
1900-03-14 04:00:00	4:00:00	9.29293					0.65
1900-03-14 05:00:00	5:00:00	10.3535					0.65
1900-03-14 06:00:00	6:00:00	11.2121					0.65
1900-03-14 07:00:00	7:00:00	11.5657					0.65
1900-03-14 08:00:00	8:00:00	11.7677					0.65
1900-03-14 09:00:00	9:00:00	11.2626					0.65
1900-03-14 10:00:00	10:00:00	9.79798					0.65
1900-03-14 11:00:00	11:00:00	8.28283					0.65
1900-03-14 12:00:00	12:00:00	8.68687					0.65
1900-03-14 13:00:00	13:00:00	6.51515					0.65
1900-03-14 14:00:00	14:00:00	5.45455					0.65
1900-03-14 15:00:00	15:00:00	5.45455					0.65
1900-03-14 16:00:00	16:00:00	5					0.65
1900-03-14 17:00:00	17:00:00	5					0.65
1900-03-14 18:00:00	18:00:00	5					0.65
1900-03-14 19:00:00	19:00:00	5					0.65
1900-03-14 20:00:00	20:00:00	5					0.65
1900-03-14 21:00:00	21:00:00	5					0.65
1900-03-14 22:00:00	22:00:00	5					0.65
1900-03-14 23:00:00	23:00:00	5					0.65
1900-03-15	0:00:00	5	5:59:00	6:25:00	18:21:00	18:48:00	0.65
1900-03-15 01:00:00	1:00:00	5.65657					0.65
1900-03-15 02:00:00	2:00:00	7.47475					0.65
1900-03-15 03:00:00	3:00:00	9.39394					0.65
1900-03-15 04:00:00	4:00:00	10.3535					0.65
1900-03-15 05:00:00	5:00:00	11.8182					0.65
1900-03-15 06:00:00	6:00:00	13.0808					0.65
1900-03-15 07:00:00	7:00:00	13.2323					0.65
1900-03-15 08:00:00	8:00:00	13.3838					0.65
1900-03-15 09:00:00	9:00:00	13.3838					0.65
1900-03-15 10:00:00	10:00:00	12.0202					0.65
1900-03-15 11:00:00	11:00:00	10.2525					0.65
1900-03-15 12:00:00	12:00:00	10.0505					0.65
1900-03-15 13:00:00	13:00:00	7.82828					0.65
1900-03-15 14:00:00	14:00:00	6.9697					0.65
1900-03-15 15:00:00	15:00:00	6.86869					0.65
1900-03-15 16:00:00	16:00:00	5.30303					0.65
1900-03-15 17:00:00	17:00:00	5					0.65
1900-03-15 18:00:00	18:00:00	5.50505					0.65
1900-03-15 19:00:00	19:00:00	5					0.65
1900-03-15 20:00:00	20:00:00	5					0.65
1900-03-15 21:00:00	21:00:00	5					0.65
1900-03-15 22:00:00	22:00:00	5					0.65
1900-03-15 23:00:00	23:00:00	5					0.65
1900-03-16	0:00:00	5.50505	5:57:00	6:24:00	18:22:00	18:49:00	0.65
1900-03-16 01:00:00	1:00:00	6.61616					0.65
1900-03-16 02:00:00	2:00:00	8.53535					0.65
1900-03-16 03:00:00	3:00:00	10.5556					0.65
1900-03-16 04:00:00	4:00:00	11.1616					0.65
1900-03-16 05:00:00	5:00:00	12.3232					0.65
1900-03-16 06:00:00	6:00:00	13.3333					0.65
1900-03-16 07:00:00	7:00:00	13.5354					0.65
1900-03-16 08:00:00	8:00:00	13.5354					0.65
1900-03-16 09:00:00	9:00:00	13.4848					0.65
1900-03-16 10:00:00	10:00:00	11.2626					0.65
1900-03-16 11:00:00	11:00:00	9.64646					0.65
1900-03-16 12:00:00	12:00:00	8.9899					0.65
1900-03-16 13:00:00	13:00:00	7.32323					0.65
1900-03-16 14:00:00	14:00:00	6.76768					0.65
1900-03-16 15:00:00	15:00:00	7.47475					0.65
1900-03-16 16:00:00	16:00:00	6.11111					0.65
1900-03-16 17:00:00	17:00:00	5.35354					0.65
1900-03-16 18:00:00	18:00:00	5.45455					0.65
1900-03-16 19:00:00	19:00:00	5					0.65
1900-03-16 20:00:00	20:00:00	5					0.65
1900-03-16 21:00:00	21:00:00	5					0.65
1900-03-16 22:00:00	22:00:00	5					0.65
1900-03-16 23:00:00	23:00:00	5					0.65
1900-03-17	0:00:00	5.40404	5:55:00	6:22:00	18:23:00	18:50:00	0.65
1900-03-17 01:00:00	1:00:00	6.51515					0.65
1900-03-17 02:00:00	2:00:00	8.48485					0.65
1900-03-17 03:00:00	3:00:00	10.6061					0.65
1900-03-17 04:00:00	4:00:00	12.0707					0.65
1900-03-17 05:00:00	5:00:00	13.1313					0.65
1900-03-17 06:00:00	6:00:00	14.0909					0.65
1900-03-17 07:00:00	7:00:00	15					0.65
1900-03-17 08:00:00	8:00:00	15					0.65
1900-03-17 09:00:00	9:00:00	14.5455					0.65
1900-03-17 10:00:00	10:00:00	12.8283					0.65
1900-03-17 11:00:00	11:00:00	10.6566					0.65
1900-03-17 12:00:00	12:00:00	10.9091					0.65
1900-03-17 13:00:00	13:00:00	8.48485					0.65
1900-03-17 14:00:00	14:00:00	7.67677					0.65
1900-03-17 15:00:00	15:00:00	8.33333					0.65
1900-03-17 16:00:00	16:00:00	6.0101					0.65
1900-03-17 17:00:00	17:00:00	5.65657					0.65
1900-03-17 18:00:00	18:00:00	6.05556					0.65
1900-03-17 19:00:00	19:00:00	5					0.65
1900-03-17 20:00:00	20:00:00	5					0.65
1900-03-17 21:00:00	21:00:00	5					0.65
1900-03-17 22:00:00	22:00:00	5					0.65
1900-03-17 23:00:00	23:00:00	5					0.65
1900-03-18	0:00:00	7.33333	5:54:00	6:21:00	18:24:00	18:51:00	0.65
1900-03-18 01:00:00	1:00:00	8.0303					0.65
1900-03-18 02:00:00	2:00:00	9.94949					0.65
1900-03-18 03:00:00	3:00:00	11.0606					0.65
1900-03-18 04:00:00	4:00:00	11.8182					0.65
1900-03-18 05:00:00	5:00:00	12.4242					0.65
1900-03-18 06:00:00	6:00:00	14.3333					0.65
1900-03-18 07:00:00	7:00:00	13.3838					0.65
1900-03-18 08:00:00	8:00:00	12.9293					0.65
1900-03-18 09:00:00	9:00:00	13.1818					0.65
1900-03-18 10:00:00	10:00:00	11.5657					0.65
1900-03-18 11:00:00	11:00:00	9.84848					0.65
1900-03-18 12:00:00	12:00:00	10.202					0.65
1900-03-18 13:00:00	13:00:00	8.38384					0.65
1900-03-18 14:00:00	14:00:00	7.62626					0.65
1900-03-18 15:00:00	15:00:00	7.62626					0.65
1900-03-18 16:00:00	16:00:00	6.0101					0.65
1900-03-18 17:00:00	17:00:00	5.25253					0.65
1900-03-18 18:00:00	18:00:00	5.61111					0.65
1900-03-18 19:00:00	19:00:00	5					0.65
1900-03-18 20:00:00	20:00:00	5					0.65
1900-03-18 21:00:00	21:00:00	5					0.65
1900-03-18 22:00:00	22:00:00	5					0.65
1900-03-18 23:00:00	23:00:00	5					0.65
1900-03-19	0:00:00	5.72222	5:52:00	6:19:00	18:25:00	18:52:00	0.65
1900-03-19 01:00:00	1:00:00	6.46465					0.65
1900-03-19 02:00:00	2:00:00	7.67677					0.65
1900-03-19 03:00:00	3:00:00	8.78788					0.65
1900-03-19 04:00:00	4:00:00	10.0505					0.65
1900-03-19 05:00:00	5:00:00	10.7071					0.65
1900-03-19 06:00:00	6:00:00	12.2222					0.65
1900-03-19 07:00:00	7:00:00	12.5556					0.65
1900-03-19 08:00:00	8:00:00	11.2626					0.65
1900-03-19 09:00:00	9:00:00	11.1616					0.65
1900-03-19 10:00:00	10:00:00	10.8889					0.65
1900-03-19 11:00:00	11:00:00	9.39394					0.65
1900-03-19 12:00:00	12:00:00	9.0404					0.65
1900-03-19 13:00:00	13:00:00	7.67677					0.65
1900-03-19 14:00:00	14:00:00	7.0202					0.65
1900-03-19 15:00:00	15:00:00	6.66667					0.65
1900-03-19 16:00:00	16:00:00	5.27778					0.65
1900-03-19 17:00:00	17:00:00	5.27778					0.65
1900-03-19 18:00:00	18:00:00	5.10101					0.65
1900-03-19 19:00:00	19:00:00	5					0.65
1900-03-19 20:00:00	20:00:00	5					0.65
1900-03-19 21:00:00	21:00:00	5					0.65
1900-03-19 22:00:00	22:00:00	5					0.65
1900-03-19 23:00:00	23:00:00	5					0.65
1900-03-20	0:00:00	6.06061	5:50:00	6:17:00	18:26:00	18:53:00	0.65
1900-03-20 01:00:00	1:00:00	7.57576					0.65
1900-03-20 02:00:00	2:00:00	8.88889					0.65
1900-03-20 03:00:00	3:00:00	10.101					0.65
1900-03-20 04:00:00	4:00:00	10.9091					0.65
1900-03-20 05:00:00	5:00:00	11.3636					0.65
1900-03-20 06:00:00	6:00:00	12.0707					0.65
1900-03-20 07:00:00	7:00:00	12.1717					0.65
1900-03-20 08:00:00	8:00:00	12.1717					0.65
1900-03-20 09:00:00	9:00:00	11.6162					0.65
1900-03-20 10:00:00	10:00:00	10.5556					0.65
1900-03-20 11:00:00	11:00:00	9.59596					0.65
1900-03-20 12:00:00	12:00:00	9.19192					0.65
1900-03-20 13:00:00	13:00:00	8.33333					0.65
1900-03-20 14:00:00	14:00:00	7.17172					0.65
1900-03-20 15:00:00	15:00:00	7.27273					0.65
1900-03-20 16:00:00	16:00:00	6.26263					0.65
1900-03-20 17:00:00	17:00:00	6.21212					0.65
1900-03-20 18:00:00	18:00:00	5.90909					0.65
1900-03-20 19:00:00	19:00:00	5					0.65
1900-03-20 20:00:00	20:00:00	5					0.65
1900-03-20 21:00:00	21:00:00	5					0.65
1900-03-20 22:00:00	22:00:00	5					0.65
1900-03-20 23:00:00	23:00:00	5					0.65
1900-03-21	0:00:00	5.85859	5:49:00	6:16:00	18:27:00	18:54:00	0.65
1900-03-21 01:00:00	1:00:00	7.83333					0.65
1900-03-21 02:00:00	2:00:00	9.27778					0.65
1900-03-21 03:00:00	3:00:00	10.6566					0.65
1900-03-21 04:00:00	4:00:00	12.1667					0.65
1900-03-21 05:00:00	5:00:00	13					0.65
1900-03-21 06:00:00	6:00:00	13.7374					0.65
1900-03-21 07:00:00	7:00:00	13.8889					0.65
1900-03-21 08:00:00	8:00:00	14.0556					0.65
1900-03-21 09:00:00	9:00:00	13.8384					0.65
1900-03-21 10:00:00	10:00:00	12.3737					0.65
1900-03-21 11:00:00	11:00:00	11.4141					0.65
1900-03-21 12:00:00	12:00:00	11.6667					0.65
1900-03-21 13:00:00	13:00:00	9.94949					0.65
1900-03-21 14:00:00	14:00:00	9.0404					0.65
1900-03-21 15:00:00	15:00:00	8.78788					0.65
1900-03-21 16:00:00	16:00:00	8.18182					0.65
1900-03-21 17:00:00	17:00:00	6.51515					0.65
1900-03-21 18:00:00	18:00:00	7.12121					0.65
1900-03-21 19:00:00	19:00:00	5.75758					0.65
1900-03-21 20:00:00	20:00:00	5					0.65
1900-03-21 21:00:00	21:00:00	5					0.65
1900-03-21 22:00:00	22:00:00	5					0.65
1900-03-21 23:00:00	23:00:00	5					0.65
1900-03-22	0:00:00	6.86869	5:47:00	6:14:00	18:28:00	18:55:00	0.65
1900-03-22 01:00:00	1:00:00	7.77778					0.65
1900-03-22 02:00:00	2:00:00	9.49495					0.65
1900-03-22 03:00:00	3:00:00	10.6566					0.65
1900-03-22 04:00:00	4:00:00	11.4646					0.65
1900-03-22 05:00:00	5:00:00	12.3232					0.65
1900-03-22 06:00:00	6:00:00	12.8788					0.65
1900-03-22 07:00:00	7:00:00	13.1818					0.65
1900-03-22 08:00:00	8:00:00	13.3333					0.65
1900-03-22 09:00:00	9:00:00	12.7273					0.65
1900-03-22 10:00:00	10:00:00	12.0707					0.65
1900-03-22 11:00:00	11:00:00	10.5556					0.65
1900-03-22 12:00:00	12:00:00	10.303					0.65
1900-03-22 13:00:00	13:00:00	8.73737					0.65
1900-03-22 14:00:00	14:00:00	8.43434					0.65
1900-03-22 15:00:00	15:00:00	7.77778					0.65
1900-03-22 16:00:00	16:00:00	6.26263					0.65
1900-03-22 17:00:00	17:00:00	5.45455					0.65
1900-03-22 18:00:00	18:00:00	5.40404					0.65
1900-03-22 19:00:00	19:00:00	5					0.65
1900-03-22 20:00:00	20:00:00	5					0.65
1900-03-22 21:00:00	21:00:00	5					0.65
1900-03-22 22:00:00	22:00:00	5					0.65
1900-03-22 23:00:00	23:00:00	5					0.65
1900-03-23	0:00:00	5.77778	5:46:00	6:13:00	18:29:00	18:56:00	0.65
1900-03-23 01:00:00	1:00:00	7.5					0.65
1900-03-23 02:00:00	2:00:00	9.33333					0.65
1900-03-23 03:00:00	3:00:00	10.6667					0.65
1900-03-23 04:00:00	4:00:00	11.8889					0.65
1900-03-23 05:00:00	5:00:00	12.3889					0.65
1900-03-23 06:00:00	6:00:00	12.7273					0.65
1900-03-23 07:00:00	7:00:00	13.1111					0.65
1900-03-23 08:00:00	8:00:00	13.2778					0.65
1900-03-23 09:00:00	9:00:00	13.0808					0.65
1900-03-23 10:00:00	10:00:00	11.7677					0.65
1900-03-23 11:00:00	11:00:00	10.9091					0.65
1900-03-23 12:00:00	12:00:00	10.2778					0.65
1900-03-23 13:00:00	13:00:00	9.22222					0.65
1900-03-23 14:00:00	14:00:00	7.9798					0.65
1900-03-23 15:00:00	15:00:00	8.08081					0.65
1900-03-23 16:00:00	16:00:00	6.31313					0.65
1900-03-23 17:00:00	17:00:00	5.65657					0.65
1900-03-23 18:00:00	18:00:00	6.0101					0.65
1900-03-23 19:00:00	19:00:00	5					0.65
1900-03-23 20:00:00	20:00:00	5					0.65
1900-03-23 21:00:00	21:00:00	5					0.65
1900-03-23 22:00:00	22:00:00	5					0.65
1900-03-23 23:00:00	23:00:00	5					0.65
1900-03-24	0:00:00	6.11111	5:44:00	6:11:00	18:30:00	18:57:00	0.65
1900-03-24 01:00:00	1:00:00	7.62626					0.65
1900-03-24 02:00:00	2:00:00	8.63636					0.65
1900-03-24 03:00:00	3:00:00	9.69697					0.65
1900-03-24 04:00:00	4:00:00	10.7071					0.65
1900-03-24 05:00:00	5:00:00	11.7172					0.65
1900-03-24 06:00:00	6:00:00	12.5253					0.65
1900-03-24 07:00:00	7:00:00	12.6263					0.65
1900-03-24 08:00:00	8:00:00	12.9293					0.65
1900-03-24 09:00:00	9:00:00	12.7273					0.65
1900-03-24 10:00:00	10:00:00	11.5152					0.65
1900-03-24 11:00:00	11:00:00	10.202					0.65
1900-03-24 12:00:00	12:00:00	9.84848					0.65
1900-03-24 13:00:00	13:00:00	8.28283					0.65
1900-03-24 14:00:00	14:00:00	7.47475					0.65
1900-03-24 15:00:00	15:00:00	7.22222					0.65
1900-03-24 16:00:00	16:00:00	5.65657					0.65
1900-03-24 17:00:00	17:00:00	5.25253					0.65
1900-03-24 18:00:00	18:00:00	5					0.65
1900-03-24 19:00:00	19:00:00	5					0.65
1900-03-24 20:00:00	20:00:00	5					0.65
1900-03-24 21:00:00	21:00:00	5					0.65
1900-03-24 22:00:00	22:00:00	5					0.65
1900-03-24 23:00:00	23:00:00	5					0.65
1900-03-25	0:00:00	6.51515	5:42:00	6:09:00	18:31:00	18:58:00	0.65
1900-03-25 01:00:00	1:00:00	8.23232					0.65
1900-03-25 02:00:00	2:00:00	9.74747					0.65
1900-03-25 03:00:00	3:00:00	11.4141					0.65
1900-03-25 04:00:00	4:00:00	12.5758					0.65
1900-03-25 05:00:00	5:00:00	13.6364					0.65
1900-03-25 06:00:00	6:00:00	14.3939					0.65
1900-03-25 07:00:00	7:00:00	14.7475					0.65
1900-03-25 08:00:00	8:00:00	15					0.65
1900-03-25 09:00:00	9:00:00	14.4949					0.65
1900-03-25 10:00:00	10:00:00	13.5354					0.65
1900-03-25 11:00:00	11:00:00	11.5657					0.65
1900-03-25 12:00:00	12:00:00	11.3636					0.65
1900-03-25 13:00:00	13:00:00	10					0.65
1900-03-25 14:00:00	14:00:00	9.83333					0.65
1900-03-25 15:00:00	15:00:00	8.78788					0.65
1900-03-25 16:00:00	16:00:00	7.27273					0.65
1900-03-25 17:00:00	17:00:00	6.77778					0.65
1900-03-25 18:00:00	18:00:00	6.66667					0.65
1900-03-25 19:00:00	19:00:00	5					0.65
1900-03-25 20:00:00	20:00:00	5					0.65
1900-03-25 21:00:00	21:00:00	5.80808					0.65
1900-03-25 22:00:00	22:00:00	5					0.65
1900-03-25 23:00:00	23:00:00	5					0.65
1900-03-26	0:00:00	7.62626	5:41:00	6:08:00	18:32:00	18:59:00	0.65
1900-03-26 01:00:00	1:00:00	9.24242					0.65
1900-03-26 02:00:00	2:00:00	11.2121					0.65
1900-03-26 03:00:00	3:00:00	12.7273					0.65
1900-03-26 04:00:00	4:00:00	14.3939					0.65
1900-03-26 05:00:00	5:00:00	15.7071					0.65
1900-03-26 06:00:00	6:00:00	16.7172					0.65
1900-03-26 07:00:00	7:00:00	17.3232					0.65
1900-03-26 08:00:00	8:00:00	17.4242					0.65
1900-03-26 09:00:00	9:00:00	16.9697					0.65
1900-03-26 10:00:00	10:00:00	15.5556					0.65
1900-03-26 11:00:00	11:00:00	13.5354					0.65
1900-03-26 12:00:00	12:00:00	13.7879					0.65
1900-03-26 13:00:00	13:00:00	11.0606					0.65
1900-03-26 14:00:00	14:00:00	10.3535					0.65
1900-03-26 15:00:00	15:00:00	11.0101					0.65
1900-03-26 16:00:00	16:00:00	8.83838					0.65
1900-03-26 17:00:00	17:00:00	8.73737					0.65
1900-03-26 18:00:00	18:00:00	8.58586					0.65
1900-03-26 19:00:00	19:00:00	7.07071					0.65
1900-03-26 20:00:00	20:00:00	6.16162					0.65
1900-03-26 21:00:00	21:00:00	6.66667					0.65
1900-03-26 22:00:00	22:00:00	5.35354					0.65
1900-03-26 23:00:00	23:00:00	6.31313					0.65
1900-03-27	0:00:00	8.88889	5:39:00	6:06:00	18:33:00	19:00:00	0.65
1900-03-27 01:00:00	1:00:00	10.8081					0.65
1900-03-27 02:00:00	2:00:00	12.3737					0.65
1900-03-27 03:00:00	3:00:00	13.5859					0.65
1900-03-27 04:00:00	4:00:00	14.9495					0.65
1900-03-27 05:00:00	5:00:00	15.8081					0.65
1900-03-27 06:00:00	6:00:00	16.5657					0.65
1900-03-27 07:00:00	7:00:00	16.8182					0.65
1900-03-27 08:00:00	8:00:00	16.9192					0.65
1900-03-27 09:00:00	9:00:00	16.3131					0.65
1900-03-27 10:00:00	10:00:00	14.6465					0.65
1900-03-27 11:00:00	11:00:00	13.0303					0.65
1900-03-27 12:00:00	12:00:00	12.4747					0.65
1900-03-27 13:00:00	13:00:00	10.7071					0.65
1900-03-27 14:00:00	14:00:00	9.89899					0.65
1900-03-27 15:00:00	15:00:00	9.49495					0.65
1900-03-27 16:00:00	16:00:00	8.78788					0.65
1900-03-27 17:00:00	17:00:00	8.48485					0.65
1900-03-27 18:00:00	18:00:00	8.28283					0.65
1900-03-27 19:00:00	19:00:00	6.76768					0.65
1900-03-27 20:00:00	20:00:00	5.65657					0.65
1900-03-27 21:00:00	21:00:00	6.41414					0.65
1900-03-27 22:00:00	22:00:00	4.59596					0.65
1900-03-27 23:00:00	23:00:00	5.85859					0.65
1900-03-28	0:00:00	8.88889	5:37:00	6:04:00	18:34:00	19:01:00	0.65
1900-03-28 01:00:00	1:00:00	10.2525					0.65
1900-03-28 02:00:00	2:00:00	11.6162					0.65
1900-03-28 03:00:00	3:00:00	12.9798					0.65
1900-03-28 04:00:00	4:00:00	14.3939					0.65
1900-03-28 05:00:00	5:00:00	15.3535					0.65
1900-03-28 06:00:00	6:00:00	16.0101					0.65
1900-03-28 07:00:00	7:00:00	16.6162					0.65
1900-03-28 08:00:00	8:00:00	16.4646					0.65
1900-03-28 09:00:00	9:00:00	15.9596					0.65
1900-03-28 10:00:00	10:00:00	15					0.65
1900-03-28 11:00:00	11:00:00	12.8283					0.65
1900-03-28 12:00:00	12:00:00	12.4242					0.65
1900-03-28 13:00:00	13:00:00	10.7576					0.65
1900-03-28 14:00:00	14:00:00	9.89899					0.65
1900-03-28 15:00:00	15:00:00	9.89899					0.65
1900-03-28 16:00:00	16:00:00	7.67677					0.65
1900-03-28 17:00:00	17:00:00	7.0202					0.65
1900-03-28 18:00:00	18:00:00	8.18182					0.65
1900-03-28 19:00:00	19:00:00	5.40404					0.65
1900-03-28 20:00:00	20:00:00	4.84848					0.65
1900-03-28 21:00:00	21:00:00	6.11111					0.65
1900-03-28 22:00:00	22:00:00	4.39394					0.65
1900-03-28 23:00:00	23:00:00	5.55556					0.65
1900-03-29	0:00:00	8.38384	5:36:00	6:03:00	18:35:00	19:02:00	0.65
1900-03-29 01:00:00	1:00:00	9.79798					0.65
1900-03-29 02:00:00	2:00:00	11.4646					0.65
1900-03-29 03:00:00	3:00:00	12.9798					0.65
1900-03-29 04:00:00	4:00:00	14.3434					0.65
1900-03-29 05:00:00	5:00:00	15					0.65
1900-03-29 06:00:00	6:00:00	15.5556					0.65
1900-03-29 07:00:00	7:00:00	15.9596					0.65
1900-03-29 08:00:00	8:00:00	15.8081					0.65
1900-03-29 09:00:00	9:00:00	15.6061					0.65
1900-03-29 10:00:00	10:00:00	14.3434					0.65
1900-03-29 11:00:00	11:00:00	12.9798					0.65
1900-03-29 12:00:00	12:00:00	12.4747					0.65
1900-03-29 13:00:00	13:00:00	11.0606					0.65
1900-03-29 14:00:00	14:00:00	10.404					0.65
1900-03-29 15:00:00	15:00:00	9.74747					0.65
1900-03-29 16:00:00	16:00:00	8.13131					0.65
1900-03-29 17:00:00	17:00:00	7.67677					0.65
1900-03-29 18:00:00	18:00:00	7.82828					0.65
1900-03-29 19:00:00	19:00:00	7.37374					0.65
1900-03-29 20:00:00	20:00:00	6.81818					0.65
1900-03-29 21:00:00	21:00:00	7.0202					0.65
1900-03-29 22:00:00	22:00:00	6.31313					0.65
1900-03-29 23:00:00	23:00:00	6.51515					0.65
1900-03-30	0:00:00	9.54545	5:34:00	6:01:00	18:36:00	19:03:00	0.65
1900-03-30 01:00:00	1:00:00	10.7071					0.65
1900-03-30 02:00:00	2:00:00	12.2727					0.65
1900-03-30 03:00:00	3:00:00	13.0303					0.65
1900-03-30 04:00:00	4:00:00	14.2424					0.65
1900-03-30 05:00:00	5:00:00	14.899					0.65
1900-03-30 06:00:00	6:00:00	15.202					0.65
1900-03-30 07:00:00	7:00:00	15.6566					0.65
1900-03-30 08:00:00	8:00:00	15.5556					0.65
1900-03-30 09:00:00	9:00:00	15.1515					0.65
1900-03-30 10:00:00	10:00:00	13.8384					0.65
1900-03-30 11:00:00	11:00:00	12.6263					0.65
1900-03-30 12:00:00	12:00:00	12.6263					0.65
1900-03-30 13:00:00	13:00:00	11.4646					0.65
1900-03-30 14:00:00	14:00:00	10.5556					0.65
1900-03-30 15:00:00	15:00:00	10.6566					0.65
1900-03-30 16:00:00	16:00:00	9.74747					0.65
1900-03-30 17:00:00	17:00:00	8.83838					0.65
1900-03-30 18:00:00	18:00:00	9.24242					0.65
1900-03-30 19:00:00	19:00:00	7.52525					0.65
1900-03-30 20:00:00	20:00:00	6.81818					0.65
1900-03-30 21:00:00	21:00:00	7.52525					0.65
1900-03-30 22:00:00	22:00:00	6.31313					0.65
1900-03-30 23:00:00	23:00:00	7.22222					0.65
1900-03-31	0:00:00	9.74747	5:32:00	6:00:00	18:37:00	19:04:00	0.65
1900-03-31 01:00:00	1:00:00	10.404					0.65
1900-03-31 02:00:00	2:00:00	11.6162					0.65
1900-03-31 03:00:00	3:00:00	12.5758					0.65
1900-03-31 04:00:00	4:00:00	13.3838					0.65
1900-03-31 05:00:00	5:00:00	14.4949					0.65
1900-03-31 06:00:00	6:00:00	15.303					0.65
1900-03-31 07:00:00	7:00:00	15.5556					0.65
1900-03-31 08:00:00	8:00:00	15.8586					0.65
1900-03-31 09:00:00	9:00:00	15.5051					0.65
1900-03-31 10:00:00	10:00:00	14.697					0.65
1900-03-31 11:00:00	11:00:00	12.9798					0.65
1900-03-31 12:00:00	12:00:00	13.5354					0.65
1900-03-31 13:00:00	13:00:00	12.0202					0.65
1900-03-31 14:00:00	14:00:00	11.3636					0.65
1900-03-31 15:00:00	15:00:00	11.4646					0.65
1900-03-31 16:00:00	16:00:00	10.1515					0.65
1900-03-31 17:00:00	17:00:00	9.74747					0.65
1900-03-31 18:00:00	18:00:00	9.29293					0.65
1900-03-31 19:00:00	19:00:00	7.5					0.65
1900-03-31 20:00:00	20:00:00	7.16667					0.65
1900-03-31 21:00:00	21:00:00	7.72727					0.65
1900-03-31 22:00:00	22:00:00	6.36364					0.65
1900-03-31 23:00:00	23:00:00	7.17172					0.65
1900-04-01	0:00:00	9.94949	5:31:00	5:58:00	18:38:00	19:06:00	0.65
1900-04-01 01:00:00	1:00:00	11.2121					0.65
1900-04-01 02:00:00	2:00:00	12.6768					0.65
1900-04-01 03:00:00	3:00:00	13.8384					0.65
1900-04-01 04:00:00	4:00:00	14.697					0.65
1900-04-01 05:00:00	5:00:00	15.202					0.65
1900-04-01 06:00:00	6:00:00	15.6566					0.65
1900-04-01 07:00:00	7:00:00	15.6566					0.65
1900-04-01 08:00:00	8:00:00	15.4545					0.65
1900-04-01 09:00:00	9:00:00	15.0505					0.65
1900-04-01 10:00:00	10:00:00	13.4848					0.65
1900-04-01 11:00:00	11:00:00	12.6263					0.65
1900-04-01 12:00:00	12:00:00	11.9192					0.65
1900-04-01 13:00:00	13:00:00	10.9091					0.65
1900-04-01 14:00:00	14:00:00	9.64646					0.65
1900-04-01 15:00:00	15:00:00	9.84848					0.65
1900-04-01 16:00:00	16:00:00	8.13131					0.65
1900-04-01 17:00:00	17:00:00	7.37374					0.65
1900-04-01 18:00:00	18:00:00	7.32323					0.65
1900-04-01 19:00:00	19:00:00	6.26263					0.65
1900-04-01 20:00:00	20:00:00	5.75758					0.65
1900-04-01 21:00:00	21:00:00	6.56566					0.65
1900-04-01 22:00:00	22:00:00	4.94949					0.65
1900-04-01 23:00:00	23:00:00	6.11111					0.65
1900-04-02	0:00:00	8.78788	5:29:00	5:56:00	18:39:00	19:07:00	0.65
1900-04-02 01:00:00	1:00:00	10.202					0.65
1900-04-02 02:00:00	2:00:00	11.7172					0.65
1900-04-02 03:00:00	3:00:00	12.8788					0.65
1900-04-02 04:00:00	4:00:00	14.1919					0.65
1900-04-02 05:00:00	5:00:00	15.202					0.65
1900-04-02 06:00:00	6:00:00	15.4545					0.65
1900-04-02 07:00:00	7:00:00	16.0606					0.65
1900-04-02 08:00:00	8:00:00	15.9091					0.65
1900-04-02 09:00:00	9:00:00	15.2525					0.65
1900-04-02 10:00:00	10:00:00	14.1919					0.65
1900-04-02 11:00:00	11:00:00	12.4242					0.65
1900-04-02 12:00:00	12:00:00	11.9192					0.65
1900-04-02 13:00:00	13:00:00	10.202					0.65
1900-04-02 14:00:00	14:00:00	10.3535					0.65
1900-04-02 15:00:00	15:00:00	10.202					0.65
1900-04-02 16:00:00	16:00:00	8.58586					0.65
1900-04-02 17:00:00	17:00:00	7.92929					0.65
1900-04-02 18:00:00	18:00:00	7.87879					0.65
1900-04-02 19:00:00	19:00:00	6.11111					0.65
1900-04-02 20:00:00	20:00:00	6.16162					0.65
1900-04-02 21:00:00	21:00:00	6.51515					0.65
1900-04-02 22:00:00	22:00:00	4.44444					0.65
1900-04-02 23:00:00	23:00:00	6.11111					0.65
1900-04-03	0:00:00	10.101	5:28:00	5:55:00	18:40:00	19:08:00	0.65
1900-04-03 01:00:00	1:00:00	12.3737					0.65
1900-04-03 02:00:00	2:00:00	14.1919					0.65
1900-04-03 03:00:00	3:00:00	15.2525					0.65
1900-04-03 04:00:00	4:00:00	16.9192					0.65
1900-04-03 05:00:00	5:00:00	17.6263					0.65
1900-04-03 06:00:00	6:00:00	17.8788					0.65
1900-04-03 07:00:00	7:00:00	18.3333					0.65
1900-04-03 08:00:00	8:00:00	18.3838					0.65
1900-04-03 09:00:00	9:00:00	17.9798					0.65
1900-04-03 10:00:00	10:00:00	16.7677					0.65
1900-04-03 11:00:00	11:00:00	15.5051					0.65
1900-04-03 12:00:00	12:00:00	14.3434					0.65
1900-04-03 13:00:00	13:00:00	13.5354					0.65
1900-04-03 14:00:00	14:00:00	13.1818					0.65
1900-04-03 15:00:00	15:00:00	11.4646					0.65
1900-04-03 16:00:00	16:00:00	10.3889					0.65
1900-04-03 17:00:00	17:00:00	9.79798					0.65
1900-04-03 18:00:00	18:00:00	8.88889					0.65
1900-04-03 19:00:00	19:00:00	7.92929					0.65
1900-04-03 20:00:00	20:00:00	7.17172					0.65
1900-04-03 21:00:00	21:00:00	7.22222					0.65
1900-04-03 22:00:00	22:00:00	6.66667					0.65
1900-04-03 23:00:00	23:00:00	8.18182					0.65
1900-04-04	0:00:00	11.0101	5:26:00	5:53:00	18:41:00	19:09:00	0.65
1900-04-04 01:00:00	1:00:00	12.9798					0.65
1900-04-04 02:00:00	2:00:00	14.6465					0.65
1900-04-04 03:00:00	3:00:00	16.1111					0.65
1900-04-04 04:00:00	4:00:00	17.3232					0.65
1900-04-04 05:00:00	5:00:00	18.3333					0.65
1900-04-04 06:00:00	6:00:00	19.0909					0.65
1900-04-04 07:00:00	7:00:00	19.1919					0.65
1900-04-04 08:00:00	8:00:00	19.0404					0.65
1900-04-04 09:00:00	9:00:00	18.3838					0.65
1900-04-04 10:00:00	10:00:00	16.8182					0.65
1900-04-04 11:00:00	11:00:00	15.0505					0.65
1900-04-04 12:00:00	12:00:00	15.0505					0.65
1900-04-04 13:00:00	13:00:00	13.2828					0.65
1900-04-04 14:00:00	14:00:00	12.7778					0.65
1900-04-04 15:00:00	15:00:00	12.5758					0.65
1900-04-04 16:00:00	16:00:00	11.1616					0.65
1900-04-04 17:00:00	17:00:00	10.8586					0.65
1900-04-04 18:00:00	18:00:00	10.1515					0.65
1900-04-04 19:00:00	19:00:00	8.78788					0.65
1900-04-04 20:00:00	20:00:00	8.13131					0.65
1900-04-04 21:00:00	21:00:00	8.13131					0.65
1900-04-04 22:00:00	22:00:00	6.66667					0.65
1900-04-04 23:00:00	23:00:00	8.38384					0.65
1900-04-05	0:00:00	11.7677	5:24:00	5:52:00	18:42:00	19:10:00	0.65
1900-04-05 01:00:00	1:00:00	13.1818					0.65
1900-04-05 02:00:00	2:00:00	15.101					0.65
1900-04-05 03:00:00	3:00:00	16.5					0.65
1900-04-05 04:00:00	4:00:00	16.9697					0.65
1900-04-05 05:00:00	5:00:00	17.6263					0.65
1900-04-05 06:00:00	6:00:00	17.5253					0.65
1900-04-05 07:00:00	7:00:00	18.0303					0.65
1900-04-05 08:00:00	8:00:00	17.7273					0.65
1900-04-05 09:00:00	9:00:00	17.1717					0.65
1900-04-05 10:00:00	10:00:00	15.5051					0.65
1900-04-05 11:00:00	11:00:00	14.4949					0.65
1900-04-05 12:00:00	12:00:00	13.4848					0.65
1900-04-05 13:00:00	13:00:00	12.8283					0.65
1900-04-05 14:00:00	14:00:00	11.6162					0.65
1900-04-05 15:00:00	15:00:00	11.5152					0.65
1900-04-05 16:00:00	16:00:00	10.101					0.65
1900-04-05 17:00:00	17:00:00	9.14141					0.65
1900-04-05 18:00:00	18:00:00	8.93939					0.65
1900-04-05 19:00:00	19:00:00	8.28283					0.65
1900-04-05 20:00:00	20:00:00	7.27273					0.65
1900-04-05 21:00:00	21:00:00	7.37374					0.65
1900-04-05 22:00:00	22:00:00	5.70707					0.65
1900-04-05 23:00:00	23:00:00	7.72727					0.65
1900-04-06	0:00:00	10.9596	5:23:00	5:50:00	18:43:00	19:11:00	0.65
1900-04-06 01:00:00	1:00:00	12.5253					0.65
1900-04-06 02:00:00	2:00:00	14.6465					0.65
1900-04-06 03:00:00	3:00:00	15.9596					0.65
1900-04-06 04:00:00	4:00:00	17.1717					0.65
1900-04-06 05:00:00	5:00:00	18.5354					0.65
1900-04-06 06:00:00	6:00:00	18.9394					0.65
1900-04-06 07:00:00	7:00:00	19.5455					0.65
1900-04-06 08:00:00	8:00:00	19.697					0.65
1900-04-06 09:00:00	9:00:00	19.3434					0.65
1900-04-06 10:00:00	10:00:00	17.1212					0.65
1900-04-06 11:00:00	11:00:00	15.101					0.65
1900-04-06 12:00:00	12:00:00	14.7475					0.65
1900-04-06 13:00:00	13:00:00	13.8333					0.65
1900-04-06 14:00:00	14:00:00	12.3737					0.65
1900-04-06 15:00:00	15:00:00	12.3737					0.65
1900-04-06 16:00:00	16:00:00	10.0556					0.65
1900-04-06 17:00:00	17:00:00	9.0404					0.65
1900-04-06 18:00:00	18:00:00	10.0505					0.65
1900-04-06 19:00:00	19:00:00	7.67677					0.65
1900-04-06 20:00:00	20:00:00	7.47475					0.65
1900-04-06 21:00:00	21:00:00	7.77778					0.65
1900-04-06 22:00:00	22:00:00	6.86869					0.65
1900-04-06 23:00:00	23:00:00	8.93939					0.65
1900-04-07	0:00:00	11.4141	5:21:00	5:49:00	18:44:00	19:12:00	0.65
1900-04-07 01:00:00	1:00:00	13.0808					0.65
1900-04-07 02:00:00	2:00:00	14.4444					0.65
1900-04-07 03:00:00	3:00:00	15.6566					0.65
1900-04-07 04:00:00	4:00:00	17.1717					0.65
1900-04-07 05:00:00	5:00:00	17.9293					0.65
1900-04-07 06:00:00	6:00:00	18.9899					0.65
1900-04-07 07:00:00	7:00:00	19.697					0.65
1900-04-07 08:00:00	8:00:00	19.4444					0.65
1900-04-07 09:00:00	9:00:00	19.3434					0.65
1900-04-07 10:00:00	10:00:00	18.1818					0.65
1900-04-07 11:00:00	11:00:00	16.2121					0.65
1900-04-07 12:00:00	12:00:00	15.8081					0.65
1900-04-07 13:00:00	13:00:00	14.3939					0.65
1900-04-07 14:00:00	14:00:00	12.9293					0.65
1900-04-07 15:00:00	15:00:00	13.7222					0.65
1900-04-07 16:00:00	16:00:00	11.7172					0.65
1900-04-07 17:00:00	17:00:00	10.7071					0.65
1900-04-07 18:00:00	18:00:00	10.8081					0.65
1900-04-07 19:00:00	19:00:00	9.44444					0.65
1900-04-07 20:00:00	20:00:00	9.44444					0.65
1900-04-07 21:00:00	21:00:00	10.303					0.65
1900-04-07 22:00:00	22:00:00	8.5					0.65
1900-04-07 23:00:00	23:00:00	9.5					0.65
1900-04-08	0:00:00	13.2222	5:19:00	5:47:00	18:45:00	19:13:00	0.65
1900-04-08 01:00:00	1:00:00	14.6111					0.65
1900-04-08 02:00:00	2:00:00	16.2346					0.65
1900-04-08 03:00:00	3:00:00	17.3889					0.65
1900-04-08 04:00:00	4:00:00	18.7222					0.65
1900-04-08 05:00:00	5:00:00	19.5556					0.65
1900-04-08 06:00:00	6:00:00	20.1667					0.65
1900-04-08 07:00:00	7:00:00	20.6111					0.65
1900-04-08 08:00:00	8:00:00	20.7222					0.65
1900-04-08 09:00:00	9:00:00	20.2778					0.65
1900-04-08 10:00:00	10:00:00	19.3333					0.65
1900-04-08 11:00:00	11:00:00	18					0.65
1900-04-08 12:00:00	12:00:00	17.3333					0.65
1900-04-08 13:00:00	13:00:00	15.7222					0.65
1900-04-08 14:00:00	14:00:00	15.1111					0.65
1900-04-08 15:00:00	15:00:00	14.7778					0.65
1900-04-08 16:00:00	16:00:00	12.6667					0.65
1900-04-08 17:00:00	17:00:00	12.4444					0.65
1900-04-08 18:00:00	18:00:00	12.7222					0.65
1900-04-08 19:00:00	19:00:00	10.7778					0.65
1900-04-08 20:00:00	20:00:00	10.1667					0.65
1900-04-08 21:00:00	21:00:00	10.8889					0.65
1900-04-08 22:00:00	22:00:00	8.66667					0.65
1900-04-08 23:00:00	23:00:00	9.77778					0.65
1900-04-09	0:00:00	13.1667	5:18:00	5:45:00	18:46:00	19:14:00	0.65
1900-04-09 01:00:00	1:00:00	15.1111					0.65
1900-04-09 02:00:00	2:00:00	17.0556					0.65
1900-04-09 03:00:00	3:00:00	19.2222					0.65
1900-04-09 04:00:00	4:00:00	20					0.65
1900-04-09 05:00:00	5:00:00	20.8333					0.65
1900-04-09 06:00:00	6:00:00	21					0.65
1900-04-09 07:00:00	7:00:00	20.9444					0.65
1900-04-09 08:00:00	8:00:00	20.8333					0.65
1900-04-09 09:00:00	9:00:00	19.9444					0.65
1900-04-09 10:00:00	10:00:00	19					0.65
1900-04-09 11:00:00	11:00:00	17.8333					0.65
1900-04-09 12:00:00	12:00:00	17					0.65
1900-04-09 13:00:00	13:00:00	16.2222					0.65
1900-04-09 14:00:00	14:00:00	14.8889					0.65
1900-04-09 15:00:00	15:00:00	15.0556					0.65
1900-04-09 16:00:00	16:00:00	13.0556					0.65
1900-04-09 17:00:00	17:00:00	12.1111					0.65
1900-04-09 18:00:00	18:00:00	11.7778					0.65
1900-04-09 19:00:00	19:00:00	10.8889					0.65
1900-04-09 20:00:00	20:00:00	10.5556					0.65
1900-04-09 21:00:00	21:00:00	10.6111					0.65
1900-04-09 22:00:00	22:00:00	9.25926					0.65
1900-04-09 23:00:00	23:00:00	10.5					0.65
1900-04-10	0:00:00	12.8333	5:16:00	5:44:00	18:47:00	19:15:00	0.65
1900-04-10 01:00:00	1:00:00	14.1111					0.65
1900-04-10 02:00:00	2:00:00	15.5556					0.65
1900-04-10 03:00:00	3:00:00	16					0.65
1900-04-10 04:00:00	4:00:00	17					0.65
1900-04-10 05:00:00	5:00:00	17.7222					0.65
1900-04-10 06:00:00	6:00:00	18.0556					0.65
1900-04-10 07:00:00	7:00:00	18.3333					0.65
1900-04-10 08:00:00	8:00:00	18.0556					0.65
1900-04-10 09:00:00	9:00:00	17.6111					0.65
1900-04-10 10:00:00	10:00:00	16.8333					0.65
1900-04-10 11:00:00	11:00:00	14.9383					0.65
1900-04-10 12:00:00	12:00:00	13.6111					0.65
1900-04-10 13:00:00	13:00:00	12.6111					0.65
1900-04-10 14:00:00	14:00:00	11.5					0.65
1900-04-10 15:00:00	15:00:00	11.2778					0.65
1900-04-10 16:00:00	16:00:00	10.7778					0.65
1900-04-10 17:00:00	17:00:00	10.3333					0.65
1900-04-10 18:00:00	18:00:00	10.3889					0.65
1900-04-10 19:00:00	19:00:00	9.27778					0.65
1900-04-10 20:00:00	20:00:00	9.11111					0.65
1900-04-10 21:00:00	21:00:00	9.88889					0.65
1900-04-10 22:00:00	22:00:00	8.94444					0.65
1900-04-10 23:00:00	23:00:00	9.83333					0.65
1900-04-11	0:00:00	11.3333	5:15:00	5:42:00	18:48:00	19:16:00	0.65
1900-04-11 01:00:00	1:00:00	12.1111					0.65
1900-04-11 02:00:00	2:00:00	13.1667					0.65
1900-04-11 03:00:00	3:00:00	13.9444					0.65
1900-04-11 04:00:00	4:00:00	15.9259					0.65
1900-04-11 05:00:00	5:00:00	16.0556					0.65
1900-04-11 06:00:00	6:00:00	16.8333					0.65
1900-04-11 07:00:00	7:00:00	17.2222					0.65
1900-04-11 08:00:00	8:00:00	17.3333					0.65
1900-04-11 09:00:00	9:00:00	17.0556					0.65
1900-04-11 10:00:00	10:00:00	16					0.65
1900-04-11 11:00:00	11:00:00	14.6111					0.65
1900-04-11 12:00:00	12:00:00	13.7222					0.65
1900-04-11 13:00:00	13:00:00	12.7778					0.65
1900-04-11 14:00:00	14:00:00	12.1667					0.65
1900-04-11 15:00:00	15:00:00	11.4444					0.65
1900-04-11 16:00:00	16:00:00	11.1111					0.65
1900-04-11 17:00:00	17:00:00	9.83333					0.65
1900-04-11 18:00:00	18:00:00	10.4444					0.65
1900-04-11 19:00:00	19:00:00	8.38889					0.65
1900-04-11 20:00:00	20:00:00	8.16667					0.65
1900-04-11 21:00:00	21:00:00	8.61111					0.65
1900-04-11 22:00:00	22:00:00	7.16667					0.65
1900-04-11 23:00:00	23:00:00	9					0.65
1900-04-12	0:00:00	11.3889	5:13:00	5:41:00	18:49:00	19:17:00	0.65
1900-04-12 01:00:00	1:00:00	12.7778					0.65
1900-04-12 02:00:00	2:00:00	14.1111					0.65
1900-04-12 03:00:00	3:00:00	16.1667					0.65
1900-04-12 04:00:00	4:00:00	16.9444					0.65
1900-04-12 05:00:00	5:00:00	18.2222					0.65
1900-04-12 06:00:00	6:00:00	19.4444					0.65
1900-04-12 07:00:00	7:00:00	19.9383					0.65
1900-04-12 08:00:00	8:00:00	20.2778					0.65
1900-04-12 09:00:00	9:00:00	19.7778					0.65
1900-04-12 10:00:00	10:00:00	18.3889					0.65
1900-04-12 11:00:00	11:00:00	16.1667					0.65
1900-04-12 12:00:00	12:00:00	15.6667					0.65
1900-04-12 13:00:00	13:00:00	14					0.65
1900-04-12 14:00:00	14:00:00	13.7222					0.65
1900-04-12 15:00:00	15:00:00	13.4444					0.65
1900-04-12 16:00:00	16:00:00	11.0556					0.65
1900-04-12 17:00:00	17:00:00	10.6111					0.65
1900-04-12 18:00:00	18:00:00	11.2778					0.65
1900-04-12 19:00:00	19:00:00	8.88889					0.65
1900-04-12 20:00:00	20:00:00	8.05556					0.65
1900-04-12 21:00:00	21:00:00	8.5					0.65
1900-04-12 22:00:00	22:00:00	7.22222					0.65
1900-04-12 23:00:00	23:00:00	9.38889					0.65
1900-04-13	0:00:00	12.5556	5:11:00	5:39:00	18:50:00	19:18:00	0.65
1900-04-13 01:00:00	1:00:00	14.6111					0.65
1900-04-13 02:00:00	2:00:00	16.6111					0.65
1900-04-13 03:00:00	3:00:00	18.5556					0.65
1900-04-13 04:00:00	4:00:00	20.9444					0.65
1900-04-13 05:00:00	5:00:00	21.9444					0.65
1900-04-13 06:00:00	6:00:00	22.0556					0.65
1900-04-13 07:00:00	7:00:00	23.0556					0.65
1900-04-13 08:00:00	8:00:00	23.2778					0.65
1900-04-13 09:00:00	9:00:00	21.5556					0.65
1900-04-13 10:00:00	10:00:00	20.4444					0.65
1900-04-13 11:00:00	11:00:00	18.7778					0.65
1900-04-13 12:00:00	12:00:00	18.0556					0.65
1900-04-13 13:00:00	13:00:00	16.6111					0.65
1900-04-13 14:00:00	14:00:00	16.1111					0.65
1900-04-13 15:00:00	15:00:00	15.3889					0.65
1900-04-13 16:00:00	16:00:00	13.8889					0.65
1900-04-13 17:00:00	17:00:00	12.9444					0.65
1900-04-13 18:00:00	18:00:00	12.7222					0.65
1900-04-13 19:00:00	19:00:00	10.8333					0.65
1900-04-13 20:00:00	20:00:00	9.55556					0.65
1900-04-13 21:00:00	21:00:00	10.8889					0.65
1900-04-13 22:00:00	22:00:00	8.77778					0.65
1900-04-13 23:00:00	23:00:00	10.7778					0.65
1900-04-14	0:00:00	13.8333	5:10:00	5:38:00	18:51:00	19:19:00	0.65
1900-04-14 01:00:00	1:00:00	15.6111					0.65
1900-04-14 02:00:00	2:00:00	17.6667					0.65
1900-04-14 03:00:00	3:00:00	19.7222					0.65
1900-04-14 04:00:00	4:00:00	21.4444					0.65
1900-04-14 05:00:00	5:00:00	22.3333					0.65
1900-04-14 06:00:00	6:00:00	22.9444					0.65
1900-04-14 07:00:00	7:00:00	23.3889					0.65
1900-04-14 08:00:00	8:00:00	23.3333					0.65
1900-04-14 09:00:00	9:00:00	22.7778					0.65
1900-04-14 10:00:00	10:00:00	21.9444					0.65
1900-04-14 11:00:00	11:00:00	20.6667					0.65
1900-04-14 12:00:00	12:00:00	19.0556					0.65
1900-04-14 13:00:00	13:00:00	18.3333					0.65
1900-04-14 14:00:00	14:00:00	16.7778					0.65
1900-04-14 15:00:00	15:00:00	15.8333					0.65
1900-04-14 16:00:00	16:00:00	14.2222					0.65
1900-04-14 17:00:00	17:00:00	13.3333					0.65
1900-04-14 18:00:00	18:00:00	13.1667					0.65
1900-04-14 19:00:00	19:00:00	11.4444					0.65
1900-04-14 20:00:00	20:00:00	10.7222					0.65
1900-04-14 21:00:00	21:00:00	11.2222					0.65
1900-04-14 22:00:00	22:00:00	9.77778					0.65
1900-04-14 23:00:00	23:00:00	11.3889					0.65
1900-04-15	0:00:00	13.7222	5:08:00	5:36:00	18:52:00	19:20:00	0.65
1900-04-15 01:00:00	1:00:00	15.2222					0.65
1900-04-15 02:00:00	2:00:00	16.9444					0.65
1900-04-15 03:00:00	3:00:00	18.2222					0.65
1900-04-15 04:00:00	4:00:00	19.2222					0.65
1900-04-15 05:00:00	5:00:00	20.0556					0.65
1900-04-15 06:00:00	6:00:00	20.2778					0.65
1900-04-15 07:00:00	7:00:00	20.6111					0.65
1900-04-15 08:00:00	8:00:00	20.3889					0.65
1900-04-15 09:00:00	9:00:00	19.7778					0.65
1900-04-15 10:00:00	10:00:00	18.5556					0.65
1900-04-15 11:00:00	11:00:00	17.0556					0.65
1900-04-15 12:00:00	12:00:00	16.2222					0.65
1900-04-15 13:00:00	13:00:00	15.1667					0.65
1900-04-15 14:00:00	14:00:00	14.2222					0.65
1900-04-15 15:00:00	15:00:00	14.0556					0.65
1900-04-15 16:00:00	16:00:00	12.2778					0.65
1900-04-15 17:00:00	17:00:00	11.5556					0.65
1900-04-15 18:00:00	18:00:00	11.5556					0.65
1900-04-15 19:00:00	19:00:00	10.1111					0.65
1900-04-15 20:00:00	20:00:00	9.61111					0.65
1900-04-15 21:00:00	21:00:00	10.1111					0.65
1900-04-15 22:00:00	22:00:00	8.5					0.65
1900-04-15 23:00:00	23:00:00	10.5556					0.65
1900-04-16	0:00:00	13.2222	5:07:00	5:35:00	18:53:00	19:21:00	0.65
1900-04-16 01:00:00	1:00:00	14.7222					0.65
1900-04-16 02:00:00	2:00:00	16.2778					0.65
1900-04-16 03:00:00	3:00:00	17.7222					0.65
1900-04-16 04:00:00	4:00:00	18.6111					0.65
1900-04-16 05:00:00	5:00:00	20.2222					0.65
1900-04-16 06:00:00	6:00:00	20.1667					0.65
1900-04-16 07:00:00	7:00:00	20.9877					0.65
1900-04-16 08:00:00	8:00:00	20.6111					0.65
1900-04-16 09:00:00	9:00:00	19.8889					0.65
1900-04-16 10:00:00	10:00:00	19					0.65
1900-04-16 11:00:00	11:00:00	17.1111					0.65
1900-04-16 12:00:00	12:00:00	16.3333					0.65
1900-04-16 13:00:00	13:00:00	15.1111					0.65
1900-04-16 14:00:00	14:00:00	14.2222					0.65
1900-04-16 15:00:00	15:00:00	14.1111					0.65
1900-04-16 16:00:00	16:00:00	13.1667					0.65
1900-04-16 17:00:00	17:00:00	12.3333					0.65
1900-04-16 18:00:00	18:00:00	12.1667					0.65
1900-04-16 19:00:00	19:00:00	11.2778					0.65
1900-04-16 20:00:00	20:00:00	10.6667					0.65
1900-04-16 21:00:00	21:00:00	10.6667					0.65
1900-04-16 22:00:00	22:00:00	9.66667					0.65
1900-04-16 23:00:00	23:00:00	10.6667					0.65
1900-04-17	0:00:00	12.5556	5:05:00	5:33:00	18:54:00	19:23:00	0.65
1900-04-17 01:00:00	1:00:00	14.0556					0.65
1900-04-17 02:00:00	2:00:00	14.8765					0.65
1900-04-17 03:00:00	3:00:00	16.7778					0.65
1900-04-17 04:00:00	4:00:00	17.7778					0.65
1900-04-17 05:00:00	5:00:00	18.8889					0.65
1900-04-17 06:00:00	6:00:00	19.7222					0.65
1900-04-17 07:00:00	7:00:00	20.5					0.65
1900-04-17 08:00:00	8:00:00	20.3889					0.65
1900-04-17 09:00:00	9:00:00	20.0556					0.65
1900-04-17 10:00:00	10:00:00	19.3333					0.65
1900-04-17 11:00:00	11:00:00	18.1667					0.65
1900-04-17 12:00:00	12:00:00	17.6111					0.65
1900-04-17 13:00:00	13:00:00	17.1667					0.65
1900-04-17 14:00:00	14:00:00	15.7222					0.65
1900-04-17 15:00:00	15:00:00	15.4444					0.65
1900-04-17 16:00:00	16:00:00	14.3889					0.65
1900-04-17 17:00:00	17:00:00	13.5556					0.65
1900-04-17 18:00:00	18:00:00	13.9444					0.65
1900-04-17 19:00:00	19:00:00	12.5					0.65
1900-04-17 20:00:00	20:00:00	11.8889					0.65
1900-04-17 21:00:00	21:00:00	12.5556					0.65
1900-04-17 22:00:00	22:00:00	10.8333					0.65
1900-04-17 23:00:00	23:00:00	12.3889					0.65
1900-04-18	0:00:00	14.0556	5:04:00	5:32:00	18:55:00	19:24:00	0.65
1900-04-18 01:00:00	1:00:00	15.2222					0.65
1900-04-18 02:00:00	2:00:00	16.1667					0.65
1900-04-18 03:00:00	3:00:00	17.2222					0.65
1900-04-18 04:00:00	4:00:00	18.3333					0.65
1900-04-18 05:00:00	5:00:00	19.5					0.65
1900-04-18 06:00:00	6:00:00	20.1667					0.65
1900-04-18 07:00:00	7:00:00	20.9444					0.65
1900-04-18 08:00:00	8:00:00	21.2222					0.65
1900-04-18 09:00:00	9:00:00	20.6111					0.65
1900-04-18 10:00:00	10:00:00	19.5					0.65
1900-04-18 11:00:00	11:00:00	17.7222					0.65
1900-04-18 12:00:00	12:00:00	17.6667					0.65
1900-04-18 13:00:00	13:00:00	15.5					0.65
1900-04-18 14:00:00	14:00:00	14.3889					0.65
1900-04-18 15:00:00	15:00:00	14.6667					0.65
1900-04-18 16:00:00	16:00:00	13.1667					0.65
1900-04-18 17:00:00	17:00:00	12.6111					0.65
1900-04-18 18:00:00	18:00:00	13.2222					0.65
1900-04-18 19:00:00	19:00:00	11.6667					0.65
1900-04-18 20:00:00	20:00:00	11.2778					0.65
1900-04-18 21:00:00	21:00:00	12					0.65
1900-04-18 22:00:00	22:00:00	11.2778					0.65
1900-04-18 23:00:00	23:00:00	12.1111					0.65
1900-04-19	0:00:00	12.6667	5:02:00	5:30:00	18:56:00	19:25:00	0.65
1900-04-19 01:00:00	1:00:00	13.5					0.65
1900-04-19 02:00:00	2:00:00	14.1111					0.65
1900-04-19 03:00:00	3:00:00	14.6111					0.65
1900-04-19 04:00:00	4:00:00	15.2222					0.65
1900-04-19 05:00:00	5:00:00	15.6111					0.65
1900-04-19 06:00:00	6:00:00	15.8889					0.65
1900-04-19 07:00:00	7:00:00	16.3333					0.65
1900-04-19 08:00:00	8:00:00	16.2778					0.65
1900-04-19 09:00:00	9:00:00	16.1667					0.65
1900-04-19 10:00:00	10:00:00	15.5556					0.65
1900-04-19 11:00:00	11:00:00	14.3889					0.65
1900-04-19 12:00:00	12:00:00	14.1667					0.65
1900-04-19 13:00:00	13:00:00	13					0.65
1900-04-19 14:00:00	14:00:00	12.4444					0.65
1900-04-19 15:00:00	15:00:00	12.6667					0.65
1900-04-19 16:00:00	16:00:00	11.7778					0.65
1900-04-19 17:00:00	17:00:00	11.3333					0.65
1900-04-19 18:00:00	18:00:00	11.2778					0.65
1900-04-19 19:00:00	19:00:00	9.81481					0.65
1900-04-19 20:00:00	20:00:00	10.1667					0.65
1900-04-19 21:00:00	21:00:00	10.3333					0.65
1900-04-19 22:00:00	22:00:00	9.5					0.65
1900-04-19 23:00:00	23:00:00	11.1111					0.65
1900-04-20	0:00:00	12.9444	5:01:00	5:29:00	18:57:00	19:26:00	0.65
1900-04-20 01:00:00	1:00:00	14.2778					0.65
1900-04-20 02:00:00	2:00:00	16.0556					0.65
1900-04-20 03:00:00	3:00:00	17.6667					0.65
1900-04-20 04:00:00	4:00:00	18.6667					0.65
1900-04-20 05:00:00	5:00:00	19.4444					0.65
1900-04-20 06:00:00	6:00:00	19.7222					0.65
1900-04-20 07:00:00	7:00:00	19.7222					0.65
1900-04-20 08:00:00	8:00:00	19.7222					0.65
1900-04-20 09:00:00	9:00:00	19.1667					0.65
1900-04-20 10:00:00	10:00:00	18.2778					0.65
1900-04-20 11:00:00	11:00:00	16.8333					0.65
1900-04-20 12:00:00	12:00:00	16.6111					0.65
1900-04-20 13:00:00	13:00:00	15.9444					0.65
1900-04-20 14:00:00	14:00:00	15					0.65
1900-04-20 15:00:00	15:00:00	14.0556					0.65
1900-04-20 16:00:00	16:00:00	12.2222					0.65
1900-04-20 17:00:00	17:00:00	11.6049					0.65
1900-04-20 18:00:00	18:00:00	12.6111					0.65
1900-04-20 19:00:00	19:00:00	11.4444					0.65
1900-04-20 20:00:00	20:00:00	11.1111					0.65
1900-04-20 21:00:00	21:00:00	11.6667					0.65
1900-04-20 22:00:00	22:00:00	10.6667					0.65
1900-04-20 23:00:00	23:00:00	12.2778					0.65
1900-04-21	0:00:00	13.3889	4:59:00	5:28:00	18:58:00	19:27:00	0.65
1900-04-21 01:00:00	1:00:00	14.7778					0.65
1900-04-21 02:00:00	2:00:00	15.5556					0.65
1900-04-21 03:00:00	3:00:00	16.3889					0.65
1900-04-21 04:00:00	4:00:00	17.7778					0.65
1900-04-21 05:00:00	5:00:00	18.6111					0.65
1900-04-21 06:00:00	6:00:00	18.8333					0.65
1900-04-21 07:00:00	7:00:00	19.4444					0.65
1900-04-21 08:00:00	8:00:00	19.8889					0.65
1900-04-21 09:00:00	9:00:00	19.5					0.65
1900-04-21 10:00:00	10:00:00	19.0556					0.65
1900-04-21 11:00:00	11:00:00	17.0556					0.65
1900-04-21 12:00:00	12:00:00	16.7222					0.65
1900-04-21 13:00:00	13:00:00	15.2778					0.65
1900-04-21 14:00:00	14:00:00	14.8889					0.65
1900-04-21 15:00:00	15:00:00	14.6667					0.65
1900-04-21 16:00:00	16:00:00	12.8889					0.65
1900-04-21 17:00:00	17:00:00	12.2222					0.65
1900-04-21 18:00:00	18:00:00	11.3333					0.65
1900-04-21 19:00:00	19:00:00	9.94444					0.65
1900-04-21 20:00:00	20:00:00	9.22222					0.65
1900-04-21 21:00:00	21:00:00	9.88889					0.65
1900-04-21 22:00:00	22:00:00	8.51852					0.65
1900-04-21 23:00:00	23:00:00	10.8333					0.65
1900-04-22	0:00:00	13.4444	4:58:00	5:26:00	18:59:00	19:28:00	0.65
1900-04-22 01:00:00	1:00:00	14.9444					0.65
1900-04-22 02:00:00	2:00:00	16					0.65
1900-04-22 03:00:00	3:00:00	17.3889					0.65
1900-04-22 04:00:00	4:00:00	18.6111					0.65
1900-04-22 05:00:00	5:00:00	19.5					0.65
1900-04-22 06:00:00	6:00:00	19.2778					0.65
1900-04-22 07:00:00	7:00:00	19.6667					0.65
1900-04-22 08:00:00	8:00:00	19.5556					0.65
1900-04-22 09:00:00	9:00:00	19.2222					0.65
1900-04-22 10:00:00	10:00:00	18.4444					0.65
1900-04-22 11:00:00	11:00:00	17.3333					0.65
1900-04-22 12:00:00	12:00:00	16					0.65
1900-04-22 13:00:00	13:00:00	14.6667					0.65
1900-04-22 14:00:00	14:00:00	14.2593					0.65
1900-04-22 15:00:00	15:00:00	14.2222					0.65
1900-04-22 16:00:00	16:00:00	13.3889					0.65
1900-04-22 17:00:00	17:00:00	12.5556					0.65
1900-04-22 18:00:00	18:00:00	12.2222					0.65
1900-04-22 19:00:00	19:00:00	10.8333					0.65
1900-04-22 20:00:00	20:00:00	10.3889					0.65
1900-04-22 21:00:00	21:00:00	10.5					0.65
1900-04-22 22:00:00	22:00:00	10.1667					0.65
1900-04-22 23:00:00	23:00:00	11.5					0.65
1900-04-23	0:00:00	13.2222	4:56:00	5:25:00	19:00:00	19:29:00	0.65
1900-04-23 01:00:00	1:00:00	14.2778					0.65
1900-04-23 02:00:00	2:00:00	15.6667					0.65
1900-04-23 03:00:00	3:00:00	16.7778					0.65
1900-04-23 04:00:00	4:00:00	18.2778					0.65
1900-04-23 05:00:00	5:00:00	18.3889					0.65
1900-04-23 06:00:00	6:00:00	19.5					0.65
1900-04-23 07:00:00	7:00:00	20.3333					0.65
1900-04-23 08:00:00	8:00:00	20.1111					0.65
1900-04-23 09:00:00	9:00:00	19.7778					0.65
1900-04-23 10:00:00	10:00:00	18.7222					0.65
1900-04-23 11:00:00	11:00:00	17.2778					0.65
1900-04-23 12:00:00	12:00:00	16.3889					0.65
1900-04-23 13:00:00	13:00:00	15.0556					0.65
1900-04-23 14:00:00	14:00:00	14.0556					0.65
1900-04-23 15:00:00	15:00:00	14.1111					0.65
1900-04-23 16:00:00	16:00:00	12.8889					0.65
1900-04-23 17:00:00	17:00:00	12.1111					0.65
1900-04-23 18:00:00	18:00:00	11.5556					0.65
1900-04-23 19:00:00	19:00:00	10.4444					0.65
1900-04-23 20:00:00	20:00:00	10.1111					0.65
1900-04-23 21:00:00	21:00:00	9.83333					0.65
1900-04-23 22:00:00	22:00:00	9.61111					0.65
1900-04-23 23:00:00	23:00:00	11.9444					0.65
1900-04-24	0:00:00	13.8333	4:55:00	5:23:00	19:01:00	19:30:00	0.65
1900-04-24 01:00:00	1:00:00	15.8889					0.65
1900-04-24 02:00:00	2:00:00	17.5556					0.65
1900-04-24 03:00:00	3:00:00	18.6111					0.65
1900-04-24 04:00:00	4:00:00	20.3889					0.65
1900-04-24 05:00:00	5:00:00	20.9444					0.65
1900-04-24 06:00:00	6:00:00	21.4444					0.65
1900-04-24 07:00:00	7:00:00	21.7222					0.65
1900-04-24 08:00:00	8:00:00	21.7778					0.65
1900-04-24 09:00:00	9:00:00	21.1111					0.65
1900-04-24 10:00:00	10:00:00	19.8889					0.65
1900-04-24 11:00:00	11:00:00	18.5					0.65
1900-04-24 12:00:00	12:00:00	18					0.65
1900-04-24 13:00:00	13:00:00	16.2778					0.65
1900-04-24 14:00:00	14:00:00	15.5					0.65
1900-04-24 15:00:00	15:00:00	16.1667					0.65
1900-04-24 16:00:00	16:00:00	14.6667					0.65
1900-04-24 17:00:00	17:00:00	13.3333					0.65
1900-04-24 18:00:00	18:00:00	14.3889					0.65
1900-04-24 19:00:00	19:00:00	12.8333					0.65
1900-04-24 20:00:00	20:00:00	12.5					0.65
1900-04-24 21:00:00	21:00:00	12.4444					0.65
1900-04-24 22:00:00	22:00:00	12.4444					0.65
1900-04-24 23:00:00	23:00:00	14.1667					0.65
1900-04-25	0:00:00	15.4444	4:53:00	5:22:00	19:02:00	19:31:00	0.65
1900-04-25 01:00:00	1:00:00	16.5556					0.65
1900-04-25 02:00:00	2:00:00	18					0.65
1900-04-25 03:00:00	3:00:00	18.8333					0.65
1900-04-25 04:00:00	4:00:00	20					0.65
1900-04-25 05:00:00	5:00:00	21.2222					0.65
1900-04-25 06:00:00	6:00:00	21.6111					0.65
1900-04-25 07:00:00	7:00:00	21.9444					0.65
1900-04-25 08:00:00	8:00:00	21.6111					0.65
1900-04-25 09:00:00	9:00:00	20.8333					0.65
1900-04-25 10:00:00	10:00:00	19.2222					0.65
1900-04-25 11:00:00	11:00:00	17.5					0.65
1900-04-25 12:00:00	12:00:00	16.5					0.65
1900-04-25 13:00:00	13:00:00	14.9444					0.65
1900-04-25 14:00:00	14:00:00	13.4444					0.65
1900-04-25 15:00:00	15:00:00	12.7778					0.65
1900-04-25 16:00:00	16:00:00	11.7222					0.65
1900-04-25 17:00:00	17:00:00	11.1728					0.65
1900-04-25 18:00:00	18:00:00	11.5556					0.65
1900-04-25 19:00:00	19:00:00	10.3333					0.65
1900-04-25 20:00:00	20:00:00	9.33333					0.65
1900-04-25 21:00:00	21:00:00	9.44444					0.65
1900-04-25 22:00:00	22:00:00	8.66667					0.65
1900-04-25 23:00:00	23:00:00	11.6667					0.65
1900-04-26	0:00:00	14.3889	4:52:00	5:21:00	19:03:00	19:32:00	0.65
1900-04-26 01:00:00	1:00:00	15.7222					0.65
1900-04-26 02:00:00	2:00:00	17.1111					0.65
1900-04-26 03:00:00	3:00:00	18.5					0.65
1900-04-26 04:00:00	4:00:00	19.6111					0.65
1900-04-26 05:00:00	5:00:00	20.1111					0.65
1900-04-26 06:00:00	6:00:00	20.6667					0.65
1900-04-26 07:00:00	7:00:00	20.6111					0.65
1900-04-26 08:00:00	8:00:00	20.7778					0.65
1900-04-26 09:00:00	9:00:00	19.8889					0.65
1900-04-26 10:00:00	10:00:00	18.5556					0.65
1900-04-26 11:00:00	11:00:00	17.5556					0.65
1900-04-26 12:00:00	12:00:00	17					0.65
1900-04-26 13:00:00	13:00:00	13.7778					0.65
1900-04-26 14:00:00	14:00:00	13.8889					0.65
1900-04-26 15:00:00	15:00:00	14.3889					0.65
1900-04-26 16:00:00	16:00:00	12.3333					0.65
1900-04-26 17:00:00	17:00:00	11.9444					0.65
1900-04-26 18:00:00	18:00:00	11.7778					0.65
1900-04-26 19:00:00	19:00:00	10.3333					0.65
1900-04-26 20:00:00	20:00:00	9.44444					0.65
1900-04-26 21:00:00	21:00:00	10.8333					0.65
1900-04-26 22:00:00	22:00:00	9.61111					0.65
1900-04-26 23:00:00	23:00:00	12.1111					0.65
1900-04-27	0:00:00	15.5	4:50:00	5:19:00	19:04:00	19:33:00	0.65
1900-04-27 01:00:00	1:00:00	17.0556					0.65
1900-04-27 02:00:00	2:00:00	18					0.65
1900-04-27 03:00:00	3:00:00	19.2778					0.65
1900-04-27 04:00:00	4:00:00	20.3333					0.65
1900-04-27 05:00:00	5:00:00	21.1111					0.65
1900-04-27 06:00:00	6:00:00	21.5					0.65
1900-04-27 07:00:00	7:00:00	22.2778					0.65
1900-04-27 08:00:00	8:00:00	21.8889					0.65
1900-04-27 09:00:00	9:00:00	21.3333					0.65
1900-04-27 10:00:00	10:00:00	20.4444					0.65
1900-04-27 11:00:00	11:00:00	19.0556					0.65
1900-04-27 12:00:00	12:00:00	18					0.65
1900-04-27 13:00:00	13:00:00	16.5556					0.65
1900-04-27 14:00:00	14:00:00	15.7778					0.65
1900-04-27 15:00:00	15:00:00	15.4444					0.65
1900-04-27 16:00:00	16:00:00	14.2222					0.65
1900-04-27 17:00:00	17:00:00	13.6111					0.65
1900-04-27 18:00:00	18:00:00	13.2778					0.65
1900-04-27 19:00:00	19:00:00	12.3889					0.65
1900-04-27 20:00:00	20:00:00	11.8333					0.65
1900-04-27 21:00:00	21:00:00	11.3333					0.65
1900-04-27 22:00:00	22:00:00	11.3333					0.65
1900-04-27 23:00:00	23:00:00	12.8333					0.65
1900-04-28	0:00:00	15.3333	4:49:00	5:18:00	19:05:00	19:35:00	0.65
1900-04-28 01:00:00	1:00:00	17.1111					0.65
1900-04-28 02:00:00	2:00:00	18.2778					0.65
1900-04-28 03:00:00	3:00:00	19.3333					0.65
1900-04-28 04:00:00	4:00:00	20.5					0.65
1900-04-28 05:00:00	5:00:00	21.7778					0.65
1900-04-28 06:00:00	6:00:00	22.2778					0.65
1900-04-28 07:00:00	7:00:00	22.8333					0.65
1900-04-28 08:00:00	8:00:00	22.8889					0.65
1900-04-28 09:00:00	9:00:00	22.5					0.65
1900-04-28 10:00:00	10:00:00	21.6667					0.65
1900-04-28 11:00:00	11:00:00	20.2778					0.65
1900-04-28 12:00:00	12:00:00	19.7222					0.65
1900-04-28 13:00:00	13:00:00	18.3333					0.65
1900-04-28 14:00:00	14:00:00	16.7778					0.65
1900-04-28 15:00:00	15:00:00	16.9444					0.65
1900-04-28 16:00:00	16:00:00	15.6111					0.65
1900-04-28 17:00:00	17:00:00	14.7778					0.65
1900-04-28 18:00:00	18:00:00	14.1111					0.65
1900-04-28 19:00:00	19:00:00	12.6111					0.65
1900-04-28 20:00:00	20:00:00	12.3333					0.65
1900-04-28 21:00:00	21:00:00	11.8889					0.65
1900-04-28 22:00:00	22:00:00	10.9444					0.65
1900-04-28 23:00:00	23:00:00	14.0556					0.65
1900-04-29	0:00:00	16.9697	4:48:00	5:17:00	19:07:00	19:36:00	0.65
1900-04-29 01:00:00	1:00:00	18.3838					0.65
1900-04-29 02:00:00	2:00:00	20.202					0.65
1900-04-29 03:00:00	3:00:00	21.9192					0.65
1900-04-29 04:00:00	4:00:00	23.0808					0.65
1900-04-29 05:00:00	5:00:00	24.3434					0.65
1900-04-29 06:00:00	6:00:00	24.798					0.65
1900-04-29 07:00:00	7:00:00	25.6061					0.65
1900-04-29 08:00:00	8:00:00	25.202					0.65
1900-04-29 09:00:00	9:00:00	24.899					0.65
1900-04-29 10:00:00	10:00:00	23.2828					0.65
1900-04-29 11:00:00	11:00:00	22.2222					0.65
1900-04-29 12:00:00	12:00:00	21.4646					0.65
1900-04-29 13:00:00	13:00:00	20.2525					0.65
1900-04-29 14:00:00	14:00:00	19.6465					0.65
1900-04-29 15:00:00	15:00:00	18.1818					0.65
1900-04-29 16:00:00	16:00:00	17.1212					0.65
1900-04-29 17:00:00	17:00:00	16.7172					0.65
1900-04-29 18:00:00	18:00:00	16.3131					0.65
1900-04-29 19:00:00	19:00:00	14.899					0.65
1900-04-29 20:00:00	20:00:00	13.8384					0.65
1900-04-29 21:00:00	21:00:00	13.4343					0.65
1900-04-29 22:00:00	22:00:00	13.2323					0.65
1900-04-29 23:00:00	23:00:00	15.7576					0.65
1900-04-30	0:00:00	18.1313	4:46:00	5:15:00	19:08:00	19:37:00	0.65
1900-04-30 01:00:00	1:00:00	19.4949					0.65
1900-04-30 02:00:00	2:00:00	21.0606					0.65
1900-04-30 03:00:00	3:00:00	22.6768					0.65
1900-04-30 04:00:00	4:00:00	24.3434					0.65
1900-04-30 05:00:00	5:00:00	25.404					0.65
1900-04-30 06:00:00	6:00:00	25.8586					0.65
1900-04-30 07:00:00	7:00:00	26.6667					0.65
1900-04-30 08:00:00	8:00:00	26.4646					0.65
1900-04-30 09:00:00	9:00:00	26.3131					0.65
1900-04-30 10:00:00	10:00:00	24.5455					0.65
1900-04-30 11:00:00	11:00:00	22.4747					0.65
1900-04-30 12:00:00	12:00:00	21.7677					0.65
1900-04-30 13:00:00	13:00:00	19.6465					0.65
1900-04-30 14:00:00	14:00:00	19.3939					0.65
1900-04-30 15:00:00	15:00:00	18.8889					0.65
1900-04-30 16:00:00	16:00:00	17.0707					0.65
1900-04-30 17:00:00	17:00:00	16.3636					0.65
1900-04-30 18:00:00	18:00:00	16.7677					0.65
1900-04-30 19:00:00	19:00:00	14.798					0.65
1900-04-30 20:00:00	20:00:00	14.0404					0.65
1900-04-30 21:00:00	21:00:00	14.4949					0.65
1900-04-30 22:00:00	22:00:00	13.4848					0.65
1900-04-30 23:00:00	23:00:00	16.2626					0.65
1900-05-01	0:00:00	18.8384	4:44:00	5:14:00	19:09:00	19:39:00	0.65
1900-05-01 01:00:00	1:00:00	20.0505					0.65
1900-05-01 02:00:00	2:00:00	21.6667					0.65
1900-05-01 03:00:00	3:00:00	23.2323					0.65
1900-05-01 04:00:00	4:00:00	24.1919					0.65
1900-05-01 05:00:00	5:00:00	24.2929					0.65
1900-05-01 06:00:00	6:00:00	24.697					0.65
1900-05-01 07:00:00	7:00:00	25.5051					0.65
1900-05-01 08:00:00	8:00:00	25.303					0.65
1900-05-01 09:00:00	9:00:00	24.3434					0.65
1900-05-01 10:00:00	10:00:00	23.2323					0.65
1900-05-01 11:00:00	11:00:00	21.7677					0.65
1900-05-01 12:00:00	12:00:00	21.0606					0.65
1900-05-01 13:00:00	13:00:00	20					0.65
1900-05-01 14:00:00	14:00:00	18.9394					0.65
1900-05-01 15:00:00	15:00:00	18.6364					0.65
1900-05-01 16:00:00	16:00:00	16.6162					0.65
1900-05-01 17:00:00	17:00:00	16.1111					0.65
1900-05-01 18:00:00	18:00:00	15.9596					0.65
1900-05-01 19:00:00	19:00:00	14.596					0.65
1900-05-01 20:00:00	20:00:00	13.9394					0.65
1900-05-01 21:00:00	21:00:00	14.3434					0.65
1900-05-01 22:00:00	22:00:00	13.2828					0.65
1900-05-01 23:00:00	23:00:00	15.3333					0.65
1900-05-02	0:00:00	17.9293	4:42:00	5:13:00	19:10:00	19:40:00	0.65
1900-05-02 01:00:00	1:00:00	18.9899					0.65
1900-05-02 02:00:00	2:00:00	21.0101					0.65
1900-05-02 03:00:00	3:00:00	22.1717					0.65
1900-05-02 04:00:00	4:00:00	23.9899					0.65
1900-05-02 05:00:00	5:00:00	25.1515					0.65
1900-05-02 06:00:00	6:00:00	25.404					0.65
1900-05-02 07:00:00	7:00:00	25.5051					0.65
1900-05-02 08:00:00	8:00:00	25.303					0.65
1900-05-02 09:00:00	9:00:00	24.8485					0.65
1900-05-02 10:00:00	10:00:00	23.7879					0.65
1900-05-02 11:00:00	11:00:00	22.2727					0.65
1900-05-02 12:00:00	12:00:00	21.6667					0.65
1900-05-02 13:00:00	13:00:00	20.3535					0.65
1900-05-02 14:00:00	14:00:00	19.4444					0.65
1900-05-02 15:00:00	15:00:00	19.1414					0.65
1900-05-02 16:00:00	16:00:00	17.1717					0.65
1900-05-02 17:00:00	17:00:00	15.2525					0.65
1900-05-02 18:00:00	18:00:00	16.2626					0.65
1900-05-02 19:00:00	19:00:00	14.1919					0.65
1900-05-02 20:00:00	20:00:00	13.9394					0.65
1900-05-02 21:00:00	21:00:00	15.202					0.65
1900-05-02 22:00:00	22:00:00	13.4343					0.65
1900-05-02 23:00:00	23:00:00	16.9192					0.65
1900-05-03	0:00:00	19.798	4:41:00	5:12:00	19:10:00	7:41:00	0.65
1900-05-03 01:00:00	1:00:00	21.3636					0.65
1900-05-03 02:00:00	2:00:00	22.6263					0.65
1900-05-03 03:00:00	3:00:00	23.5354					0.65
1900-05-03 04:00:00	4:00:00	24.2929					0.65
1900-05-03 05:00:00	5:00:00	24.9495					0.65
1900-05-03 06:00:00	6:00:00	25.101					0.65
1900-05-03 07:00:00	7:00:00	25.5556					0.65
1900-05-03 08:00:00	8:00:00	25.404					0.65
1900-05-03 09:00:00	9:00:00	25.0505					0.65
1900-05-03 10:00:00	10:00:00	23.7374					0.65
1900-05-03 11:00:00	11:00:00	22.2222					0.65
1900-05-03 12:00:00	12:00:00	21.4141					0.65
1900-05-03 13:00:00	13:00:00	19.0909					0.65
1900-05-03 14:00:00	14:00:00	18.2323					0.65
1900-05-03 15:00:00	15:00:00	18.4343					0.65
1900-05-03 16:00:00	16:00:00	17.0202					0.65
1900-05-03 17:00:00	17:00:00	15.6667					0.65
1900-05-03 18:00:00	18:00:00	15.6566					0.65
1900-05-03 19:00:00	19:00:00	13.7778					0.65
1900-05-03 20:00:00	20:00:00	13.3838					0.65
1900-05-03 21:00:00	21:00:00	13.6364					0.65
1900-05-03 22:00:00	22:00:00	13.0808					0.65
1900-05-03 23:00:00	23:00:00	15.5556					0.65
1900-05-04	0:00:00	17.9293	4:40:00	5:11:00	19:12:00	19:42:00	0.65
1900-05-04 01:00:00	1:00:00	19.4444					0.65
1900-05-04 02:00:00	2:00:00	20.8081					0.65
1900-05-04 03:00:00	3:00:00	22.2727					0.65
1900-05-04 04:00:00	4:00:00	23.8889					0.65
1900-05-04 05:00:00	5:00:00	24.596					0.65
1900-05-04 06:00:00	6:00:00	24.4444					0.65
1900-05-04 07:00:00	7:00:00	24.0404					0.65
1900-05-04 08:00:00	8:00:00	24.0404					0.65
1900-05-04 09:00:00	9:00:00	23.9394					0.65
1900-05-04 10:00:00	10:00:00	22.7273					0.65
1900-05-04 11:00:00	11:00:00	21.5657					0.65
1900-05-04 12:00:00	12:00:00	20.9091					0.65
1900-05-04 13:00:00	13:00:00	19.1919					0.65
1900-05-04 14:00:00	14:00:00	18.4343					0.65
1900-05-04 15:00:00	15:00:00	18.6869					0.65
1900-05-04 16:00:00	16:00:00	16.7677					0.65
1900-05-04 17:00:00	17:00:00	16.1667					0.65
1900-05-04 18:00:00	18:00:00	16.3636					0.65
1900-05-04 19:00:00	19:00:00	14.596					0.65
1900-05-04 20:00:00	20:00:00	14.4949					0.65
1900-05-04 21:00:00	21:00:00	14.6465					0.65
1900-05-04 22:00:00	22:00:00	13.9394					0.65
1900-05-04 23:00:00	23:00:00	15.9596					0.65
1900-05-05	0:00:00	18.1818	4:39:00	5:09:00	19:13:00	19:43:00	0.65
1900-05-05 01:00:00	1:00:00	19.0404					0.65
1900-05-05 02:00:00	2:00:00	20.0505					0.65
1900-05-05 03:00:00	3:00:00	21.2626					0.65
1900-05-05 04:00:00	4:00:00	22.8788					0.65
1900-05-05 05:00:00	5:00:00	24.2929					0.65
1900-05-05 06:00:00	6:00:00	24.3434					0.65
1900-05-05 07:00:00	7:00:00	25.5556					0.65
1900-05-05 08:00:00	8:00:00	25.0505					0.65
1900-05-05 09:00:00	9:00:00	24.899					0.65
1900-05-05 10:00:00	10:00:00	23.9899					0.65
1900-05-05 11:00:00	11:00:00	21.6162					0.65
1900-05-05 12:00:00	12:00:00	21.0606					0.65
1900-05-05 13:00:00	13:00:00	18.9394					0.65
1900-05-05 14:00:00	14:00:00	18.3838					0.65
1900-05-05 15:00:00	15:00:00	18.7879					0.65
1900-05-05 16:00:00	16:00:00	17.1212					0.65
1900-05-05 17:00:00	17:00:00	16.1111					0.65
1900-05-05 18:00:00	18:00:00	16.4141					0.65
1900-05-05 19:00:00	19:00:00	13.7879					0.65
1900-05-05 20:00:00	20:00:00	12.9798					0.65
1900-05-05 21:00:00	21:00:00	13.6869					0.65
1900-05-05 22:00:00	22:00:00	13.0303					0.65
1900-05-05 23:00:00	23:00:00	15.6061					0.65
1900-05-06	0:00:00	18.9899	4:37:00	5:08:00	19:13:00	19:44:00	0.65
1900-05-06 01:00:00	1:00:00	20.7071					0.65
1900-05-06 02:00:00	2:00:00	22.4747					0.65
1900-05-06 03:00:00	3:00:00	23.8889					0.65
1900-05-06 04:00:00	4:00:00	25.4545					0.65
1900-05-06 05:00:00	5:00:00	26.5152					0.65
1900-05-06 06:00:00	6:00:00	26.5152					0.65
1900-05-06 07:00:00	7:00:00	27.2727					0.65
1900-05-06 08:00:00	8:00:00	27.2222					0.65
1900-05-06 09:00:00	9:00:00	26.6667					0.65
1900-05-06 10:00:00	10:00:00	25.4545					0.65
1900-05-06 11:00:00	11:00:00	23.7879					0.65
1900-05-06 12:00:00	12:00:00	22.3232					0.65
1900-05-06 13:00:00	13:00:00	21.1616					0.65
1900-05-06 14:00:00	14:00:00	20.7222					0.65
1900-05-06 15:00:00	15:00:00	20.6111					0.65
1900-05-06 16:00:00	16:00:00	18.7879					0.65
1900-05-06 17:00:00	17:00:00	17.8283					0.65
1900-05-06 18:00:00	18:00:00	17.5253					0.65
1900-05-06 19:00:00	19:00:00	16.0606					0.65
1900-05-06 20:00:00	20:00:00	15.303					0.65
1900-05-06 21:00:00	21:00:00	15					0.65
1900-05-06 22:00:00	22:00:00	14.9495					0.65
1900-05-06 23:00:00	23:00:00	16.8687					0.65
1900-05-07	0:00:00	19.6465	4:38:00	5:08:00	19:14:00	19:44:00	0.65
1900-05-07 01:00:00	1:00:00	21.2626					0.65
1900-05-07 02:00:00	2:00:00	22.6263					0.65
1900-05-07 03:00:00	3:00:00	24.1919					0.65
1900-05-07 04:00:00	4:00:00	25.7576					0.65
1900-05-07 05:00:00	5:00:00	26.8182					0.65
1900-05-07 06:00:00	6:00:00	26.8182					0.65
1900-05-07 07:00:00	7:00:00	27.4747					0.65
1900-05-07 08:00:00	8:00:00	27.0202					0.65
1900-05-07 09:00:00	9:00:00	26.7677					0.65
1900-05-07 10:00:00	10:00:00	25.5556					0.65
1900-05-07 11:00:00	11:00:00	23.7222					0.65
1900-05-07 12:00:00	12:00:00	23.7879					0.65
1900-05-07 13:00:00	13:00:00	21.7172					0.65
1900-05-07 14:00:00	14:00:00	20.4444					0.65
1900-05-07 15:00:00	15:00:00	20.3535					0.65
1900-05-07 16:00:00	16:00:00	18.4848					0.65
1900-05-07 17:00:00	17:00:00	16.4141					0.65
1900-05-07 18:00:00	18:00:00	17.0202					0.65
1900-05-07 19:00:00	19:00:00	14.6465					0.65
1900-05-07 20:00:00	20:00:00	13.8384					0.65
1900-05-07 21:00:00	21:00:00	14.697					0.65
1900-05-07 22:00:00	22:00:00	14.1919					0.65
1900-05-07 23:00:00	23:00:00	16.5152					0.65
1900-05-08	0:00:00	19.2424	4:37:00	5:07:00	19:15:00	19:45:00	0.65
1900-05-08 01:00:00	1:00:00	20.303					0.65
1900-05-08 02:00:00	2:00:00	22.0707					0.65
1900-05-08 03:00:00	3:00:00	23.1818					0.65
1900-05-08 04:00:00	4:00:00	24.0909					0.65
1900-05-08 05:00:00	5:00:00	24.899					0.65
1900-05-08 06:00:00	6:00:00	25					0.65
1900-05-08 07:00:00	7:00:00	25.303					0.65
1900-05-08 08:00:00	8:00:00	24.596					0.65
1900-05-08 09:00:00	9:00:00	24.1919					0.65
1900-05-08 10:00:00	10:00:00	22.9798					0.65
1900-05-08 11:00:00	11:00:00	21.6162					0.65
1900-05-08 12:00:00	12:00:00	21.3131					0.65
1900-05-08 13:00:00	13:00:00	20.3535					0.65
1900-05-08 14:00:00	14:00:00	18.7374					0.65
1900-05-08 15:00:00	15:00:00	18.8384					0.65
1900-05-08 16:00:00	16:00:00	17.7273					0.65
1900-05-08 17:00:00	17:00:00	17.2778					0.65
1900-05-08 18:00:00	18:00:00	16.8182					0.65
1900-05-08 19:00:00	19:00:00	15.6061					0.65
1900-05-08 20:00:00	20:00:00	15.202					0.65
1900-05-08 21:00:00	21:00:00	15.5556					0.65
1900-05-08 22:00:00	22:00:00	14.8485					0.65
1900-05-08 23:00:00	23:00:00	16.0606					0.65
1900-05-09	0:00:00	17.9798	4:36:00	5:06:00	19:16:00	19:46:00	0.65
1900-05-09 01:00:00	1:00:00	18.6364					0.65
1900-05-09 02:00:00	2:00:00	20.1111					0.65
1900-05-09 03:00:00	3:00:00	20.9596					0.65
1900-05-09 04:00:00	4:00:00	21.8687					0.65
1900-05-09 05:00:00	5:00:00	21.7677					0.65
1900-05-09 06:00:00	6:00:00	21.6667					0.65
1900-05-09 07:00:00	7:00:00	21.1616					0.65
1900-05-09 08:00:00	8:00:00	21.3636					0.65
1900-05-09 09:00:00	9:00:00	21.4141					0.65
1900-05-09 10:00:00	10:00:00	20.101					0.65
1900-05-09 11:00:00	11:00:00	19.0404					0.65
1900-05-09 12:00:00	12:00:00	18.4343					0.65
1900-05-09 13:00:00	13:00:00	17.2222					0.65
1900-05-09 14:00:00	14:00:00	16.9697					0.65
1900-05-09 15:00:00	15:00:00	16.5657					0.65
1900-05-09 16:00:00	16:00:00	15.5556					0.65
1900-05-09 17:00:00	17:00:00	15.2525					0.65
1900-05-09 18:00:00	18:00:00	14.9495					0.65
1900-05-09 19:00:00	19:00:00	13.9394					0.65
1900-05-09 20:00:00	20:00:00	12.9293					0.65
1900-05-09 21:00:00	21:00:00	13.2323					0.65
1900-05-09 22:00:00	22:00:00	12.5758					0.65
1900-05-09 23:00:00	23:00:00	14.8485					0.65
1900-05-10	0:00:00	17.3737	4:35:00	5:05:00	19:17:00	19:47:00	0.65
1900-05-10 01:00:00	1:00:00	19.0909					0.65
1900-05-10 02:00:00	2:00:00	20.5556					0.65
1900-05-10 03:00:00	3:00:00	21.7172					0.65
1900-05-10 04:00:00	4:00:00	22.6768					0.65
1900-05-10 05:00:00	5:00:00	23.3838					0.65
1900-05-10 06:00:00	6:00:00	23.5354					0.65
1900-05-10 07:00:00	7:00:00	24.1919					0.65
1900-05-10 08:00:00	8:00:00	24.0909					0.65
1900-05-10 09:00:00	9:00:00	23.8384					0.65
1900-05-10 10:00:00	10:00:00	22.8788					0.65
1900-05-10 11:00:00	11:00:00	21.4141					0.65
1900-05-10 12:00:00	12:00:00	21.0101					0.65
1900-05-10 13:00:00	13:00:00	20.0505					0.65
1900-05-10 14:00:00	14:00:00	18.9394					0.65
1900-05-10 15:00:00	15:00:00	18.5859					0.65
1900-05-10 16:00:00	16:00:00	16.7677					0.65
1900-05-10 17:00:00	17:00:00	15.5556					0.65
1900-05-10 18:00:00	18:00:00	15.8081					0.65
1900-05-10 19:00:00	19:00:00	14.2424					0.65
1900-05-10 20:00:00	20:00:00	13.8889					0.65
1900-05-10 21:00:00	21:00:00	14.2424					0.65
1900-05-10 22:00:00	22:00:00	13.1313					0.65
1900-05-10 23:00:00	23:00:00	15.202					0.65
1900-05-11	0:00:00	17.0202	4:33:00	5:04:00	19:18:00	19:48:00	0.65
1900-05-11 01:00:00	1:00:00	17.9798					0.65
1900-05-11 02:00:00	2:00:00	19.3939					0.65
1900-05-11 03:00:00	3:00:00	20.5556					0.65
1900-05-11 04:00:00	4:00:00	21.8687					0.65
1900-05-11 05:00:00	5:00:00	22.6263					0.65
1900-05-11 06:00:00	6:00:00	22.6768					0.65
1900-05-11 07:00:00	7:00:00	23.2828					0.65
1900-05-11 08:00:00	8:00:00	22.9293					0.65
1900-05-11 09:00:00	9:00:00	22.8283					0.65
1900-05-11 10:00:00	10:00:00	21.7677					0.65
1900-05-11 11:00:00	11:00:00	20.5051					0.65
1900-05-11 12:00:00	12:00:00	19.5455					0.65
1900-05-11 13:00:00	13:00:00	18.8889					0.65
1900-05-11 14:00:00	14:00:00	18.1818					0.65
1900-05-11 15:00:00	15:00:00	17.3737					0.65
1900-05-11 16:00:00	16:00:00	16.6162					0.65
1900-05-11 17:00:00	17:00:00	15.8081					0.65
1900-05-11 18:00:00	18:00:00	15.7576					0.65
1900-05-11 19:00:00	19:00:00	14					0.65
1900-05-11 20:00:00	20:00:00	13.6667					0.65
1900-05-11 21:00:00	21:00:00	14.2929					0.65
1900-05-11 22:00:00	22:00:00	13.3333					0.65
1900-05-11 23:00:00	23:00:00	16.0101					0.65
1900-05-12	0:00:00	17.6263	4:32:00	5:03:00	19:19:00	19:49:00	0.65
1900-05-12 01:00:00	1:00:00	18.9394					0.65
1900-05-12 02:00:00	2:00:00	20.404					0.65
1900-05-12 03:00:00	3:00:00	21.6667					0.65
1900-05-12 04:00:00	4:00:00	23.3333					0.65
1900-05-12 05:00:00	5:00:00	23.5859					0.65
1900-05-12 06:00:00	6:00:00	24.1919					0.65
1900-05-12 07:00:00	7:00:00	25.1515					0.65
1900-05-12 08:00:00	8:00:00	25.101					0.65
1900-05-12 09:00:00	9:00:00	25.0505					0.65
1900-05-12 10:00:00	10:00:00	24.2424					0.65
1900-05-12 11:00:00	11:00:00	23.1313					0.65
1900-05-12 12:00:00	12:00:00	21.3131					0.65
1900-05-12 13:00:00	13:00:00	19.5455					0.65
1900-05-12 14:00:00	14:00:00	18.1313					0.65
1900-05-12 15:00:00	15:00:00	18.1818					0.65
1900-05-12 16:00:00	16:00:00	16.1111					0.65
1900-05-12 17:00:00	17:00:00	15.101					0.65
1900-05-12 18:00:00	18:00:00	15.1515					0.65
1900-05-12 19:00:00	19:00:00	12.9293					0.65
1900-05-12 20:00:00	20:00:00	12.4242					0.65
1900-05-12 21:00:00	21:00:00	13.1313					0.65
1900-05-12 22:00:00	22:00:00	13.2828					0.65
1900-05-12 23:00:00	23:00:00	15.5051					0.65
1900-05-13	0:00:00	18.7374	4:31:00	5:02:00	19:20:00	19:50:00	0.65
1900-05-13 01:00:00	1:00:00	20.1515					0.65
1900-05-13 02:00:00	2:00:00	21.8182					0.65
1900-05-13 03:00:00	3:00:00	23.5859					0.65
1900-05-13 04:00:00	4:00:00	24.899					0.65
1900-05-13 05:00:00	5:00:00	25.8586					0.65
1900-05-13 06:00:00	6:00:00	26.6667					0.65
1900-05-13 07:00:00	7:00:00	27.0707					0.65
1900-05-13 08:00:00	8:00:00	27.3737					0.65
1900-05-13 09:00:00	9:00:00	27.1212					0.65
1900-05-13 10:00:00	10:00:00	25.5556					0.65
1900-05-13 11:00:00	11:00:00	24.2929					0.65
1900-05-13 12:00:00	12:00:00	22.6768					0.65
1900-05-13 13:00:00	13:00:00	22.0202					0.65
1900-05-13 14:00:00	14:00:00	20.8586					0.65
1900-05-13 15:00:00	15:00:00	20.9596					0.65
1900-05-13 16:00:00	16:00:00	19.4949					0.65
1900-05-13 17:00:00	17:00:00	18.6869					0.65
1900-05-13 18:00:00	18:00:00	18.0303					0.65
1900-05-13 19:00:00	19:00:00	17.3737					0.65
1900-05-13 20:00:00	20:00:00	16.9697					0.65
1900-05-13 21:00:00	21:00:00	16.6162					0.65
1900-05-13 22:00:00	22:00:00	16.6162					0.65
1900-05-13 23:00:00	23:00:00	17.9798					0.65
1900-05-14	0:00:00	19.899	4:31:00	5:01:00	19:21:00	19:51:00	0.65
1900-05-14 01:00:00	1:00:00	21.0606					0.65
1900-05-14 02:00:00	2:00:00	22.2222					0.65
1900-05-14 03:00:00	3:00:00	23.2323					0.65
1900-05-14 04:00:00	4:00:00	23.8889					0.65
1900-05-14 05:00:00	5:00:00	25					0.65
1900-05-14 06:00:00	6:00:00	24.6465					0.65
1900-05-14 07:00:00	7:00:00	25.202					0.65
1900-05-14 08:00:00	8:00:00	24.899					0.65
1900-05-14 09:00:00	9:00:00	24.0404					0.65
1900-05-14 10:00:00	10:00:00	22.7778					0.65
1900-05-14 11:00:00	11:00:00	20.9596					0.65
1900-05-14 12:00:00	12:00:00	20.1515					0.65
1900-05-14 13:00:00	13:00:00	19.1919					0.65
1900-05-14 14:00:00	14:00:00	18.0303					0.65
1900-05-14 15:00:00	15:00:00	17.6768					0.65
1900-05-14 16:00:00	16:00:00	16.9192					0.65
1900-05-14 17:00:00	17:00:00	16.2121					0.65
1900-05-14 18:00:00	18:00:00	16.1616					0.65
1900-05-14 19:00:00	19:00:00	14.899					0.65
1900-05-14 20:00:00	20:00:00	13.6869					0.65
1900-05-14 21:00:00	21:00:00	14.2424					0.65
1900-05-14 22:00:00	22:00:00	14.4444					0.65
1900-05-14 23:00:00	23:00:00	16.7172					0.65
1900-05-15	0:00:00	18.8384	4:30:00	5:00:00	19:21:00	19:52:00	0.65
1900-05-15 01:00:00	1:00:00	20.4545					0.65
1900-05-15 02:00:00	2:00:00	21.9192					0.65
1900-05-15 03:00:00	3:00:00	22.8788					0.65
1900-05-15 04:00:00	4:00:00	24.4949					0.65
1900-05-15 05:00:00	5:00:00	25.202					0.65
1900-05-15 06:00:00	6:00:00	25.404					0.65
1900-05-15 07:00:00	7:00:00	25.8586					0.65
1900-05-15 08:00:00	8:00:00	25.8081					0.65
1900-05-15 09:00:00	9:00:00	25.3535					0.65
1900-05-15 10:00:00	10:00:00	24.4444					0.65
1900-05-15 11:00:00	11:00:00	22.6768					0.65
1900-05-15 12:00:00	12:00:00	22.1212					0.65
1900-05-15 13:00:00	13:00:00	20.5556					0.65
1900-05-15 14:00:00	14:00:00	19.596					0.65
1900-05-15 15:00:00	15:00:00	19.2929					0.65
1900-05-15 16:00:00	16:00:00	17.7778					0.65
1900-05-15 17:00:00	17:00:00	16.4646					0.65
1900-05-15 18:00:00	18:00:00	16.8182					0.65
1900-05-15 19:00:00	19:00:00	14.7475					0.65
1900-05-15 20:00:00	20:00:00	13.9899					0.65
1900-05-15 21:00:00	21:00:00	14.7475					0.65
1900-05-15 22:00:00	22:00:00	14.6465					0.65
1900-05-15 23:00:00	23:00:00	17.5253					0.65
1900-05-16	0:00:00	19.3939	4:28:00	4:59:00	19:22:00	19:53:00	0.65
1900-05-16 01:00:00	1:00:00	21.4141					0.65
1900-05-16 02:00:00	2:00:00	22.9798					0.65
1900-05-16 03:00:00	3:00:00	24.596					0.65
1900-05-16 04:00:00	4:00:00	26.1111					0.65
1900-05-16 05:00:00	5:00:00	27.0707					0.65
1900-05-16 06:00:00	6:00:00	27.0202					0.65
1900-05-16 07:00:00	7:00:00	27.9293					0.65
1900-05-16 08:00:00	8:00:00	27.7273					0.65
1900-05-16 09:00:00	9:00:00	26.7172					0.65
1900-05-16 10:00:00	10:00:00	26.1616					0.65
1900-05-16 11:00:00	11:00:00	25					0.65
1900-05-16 12:00:00	12:00:00	23.8889					0.65
1900-05-16 13:00:00	13:00:00	22.6768					0.65
1900-05-16 14:00:00	14:00:00	21.8333					0.65
1900-05-16 15:00:00	15:00:00	21.2121					0.65
1900-05-16 16:00:00	16:00:00	19.596					0.65
1900-05-16 17:00:00	17:00:00	18.7374					0.65
1900-05-16 18:00:00	18:00:00	18.4848					0.65
1900-05-16 19:00:00	19:00:00	17.1717					0.65
1900-05-16 20:00:00	20:00:00	16.4141					0.65
1900-05-16 21:00:00	21:00:00	16.1616					0.65
1900-05-16 22:00:00	22:00:00	16.1616					0.65
1900-05-16 23:00:00	23:00:00	18.0556					0.65
1900-05-17	0:00:00	19.697	4:27:00	4:58:00	19:23:00	19:54:00	0.65
1900-05-17 01:00:00	1:00:00	21.2626					0.65
1900-05-17 02:00:00	2:00:00	22.3232					0.65
1900-05-17 03:00:00	3:00:00	22.9798					0.65
1900-05-17 04:00:00	4:00:00	24.596					0.65
1900-05-17 05:00:00	5:00:00	25.303					0.65
1900-05-17 06:00:00	6:00:00	25.3535					0.65
1900-05-17 07:00:00	7:00:00	26.4646					0.65
1900-05-17 08:00:00	8:00:00	26.2121					0.65
1900-05-17 09:00:00	9:00:00	25.9596					0.65
1900-05-17 10:00:00	10:00:00	24.798					0.65
1900-05-17 11:00:00	11:00:00	23.5859					0.65
1900-05-17 12:00:00	12:00:00	22.6768					0.65
1900-05-17 13:00:00	13:00:00	21.3131					0.65
1900-05-17 14:00:00	14:00:00	20.2525					0.65
1900-05-17 15:00:00	15:00:00	20.2525					0.65
1900-05-17 16:00:00	16:00:00	19.0556					0.65
1900-05-17 17:00:00	17:00:00	17.8283					0.65
1900-05-17 18:00:00	18:00:00	17.8283					0.65
1900-05-17 19:00:00	19:00:00	16.6162					0.65
1900-05-17 20:00:00	20:00:00	15.6566					0.65
1900-05-17 21:00:00	21:00:00	16.6162					0.65
1900-05-17 22:00:00	22:00:00	16.1616					0.65
1900-05-17 23:00:00	23:00:00	18.4848					0.65
1900-05-18	0:00:00	20.101	4:26:00	4:57:00	19:24:00	19:55:00	0.65
1900-05-18 01:00:00	1:00:00	22.3889					0.65
1900-05-18 02:00:00	2:00:00	23.9899					0.65
1900-05-18 03:00:00	3:00:00	25.3535					0.65
1900-05-18 04:00:00	4:00:00	26.4141					0.65
1900-05-18 05:00:00	5:00:00	27.4242					0.65
1900-05-18 06:00:00	6:00:00	28.0303					0.65
1900-05-18 07:00:00	7:00:00	28.8889					0.65
1900-05-18 08:00:00	8:00:00	27.6263					0.65
1900-05-18 09:00:00	9:00:00	27.5758					0.65
1900-05-18 10:00:00	10:00:00	27.2222					0.65
1900-05-18 11:00:00	11:00:00	25.8586					0.65
1900-05-18 12:00:00	12:00:00	24.596					0.65
1900-05-18 13:00:00	13:00:00	23.5859					0.65
1900-05-18 14:00:00	14:00:00	22.3737					0.65
1900-05-18 15:00:00	15:00:00	21.9697					0.65
1900-05-18 16:00:00	16:00:00	20.8586					0.65
1900-05-18 17:00:00	17:00:00	19.596					0.65
1900-05-18 18:00:00	18:00:00	19.1919					0.65
1900-05-18 19:00:00	19:00:00	18.2222					0.65
1900-05-18 20:00:00	20:00:00	17.1212					0.65
1900-05-18 21:00:00	21:00:00	16.9192					0.65
1900-05-18 22:00:00	22:00:00	17.5253					0.65
1900-05-18 23:00:00	23:00:00	19.697					0.65
1900-05-19	0:00:00	21.4141	4:25:00	4:56:00	19:25:00	19:56:00	0.65
1900-05-19 01:00:00	1:00:00	23.1818					0.65
1900-05-19 02:00:00	2:00:00	24.5455					0.65
1900-05-19 03:00:00	3:00:00	25.7576					0.65
1900-05-19 04:00:00	4:00:00	27.3737					0.65
1900-05-19 05:00:00	5:00:00	28.4343					0.65
1900-05-19 06:00:00	6:00:00	29.0404					0.65
1900-05-19 07:00:00	7:00:00	29.4444					0.65
1900-05-19 08:00:00	8:00:00	29.8485					0.65
1900-05-19 09:00:00	9:00:00	29.1414					0.65
1900-05-19 10:00:00	10:00:00	28.0808					0.65
1900-05-19 11:00:00	11:00:00	26.7677					0.65
1900-05-19 12:00:00	12:00:00	25.4545					0.65
1900-05-19 13:00:00	13:00:00	23.8384					0.65
1900-05-19 14:00:00	14:00:00	23.1313					0.65
1900-05-19 15:00:00	15:00:00	22.5758					0.65
1900-05-19 16:00:00	16:00:00	20.6061					0.65
1900-05-19 17:00:00	17:00:00	19.1919					0.65
1900-05-19 18:00:00	18:00:00	19.3434					0.65
1900-05-19 19:00:00	19:00:00	17.2222					0.65
1900-05-19 20:00:00	20:00:00	16.6667					0.65
1900-05-19 21:00:00	21:00:00	16.6162					0.65
1900-05-19 22:00:00	22:00:00	17.3737					0.65
1900-05-19 23:00:00	23:00:00	19.5455					0.65
1900-05-20	0:00:00	21.6162	4:24:00	4:55:00	19:26:00	19:57:00	0.65
1900-05-20 01:00:00	1:00:00	22.8788					0.65
1900-05-20 02:00:00	2:00:00	24.1919					0.65
1900-05-20 03:00:00	3:00:00	26.0606					0.65
1900-05-20 04:00:00	4:00:00	27.1717					0.65
1900-05-20 05:00:00	5:00:00	27.5253					0.65
1900-05-20 06:00:00	6:00:00	27.7778					0.65
1900-05-20 07:00:00	7:00:00	28.2828					0.65
1900-05-20 08:00:00	8:00:00	28.6869					0.65
1900-05-20 09:00:00	9:00:00	28.1313					0.65
1900-05-20 10:00:00	10:00:00	27.1212					0.65
1900-05-20 11:00:00	11:00:00	25.6566					0.65
1900-05-20 12:00:00	12:00:00	24.6465					0.65
1900-05-20 13:00:00	13:00:00	22.9798					0.65
1900-05-20 14:00:00	14:00:00	21.6667					0.65
1900-05-20 15:00:00	15:00:00	21.5657					0.65
1900-05-20 16:00:00	16:00:00	20.202					0.65
1900-05-20 17:00:00	17:00:00	19.798					0.65
1900-05-20 18:00:00	18:00:00	19.3939					0.65
1900-05-20 19:00:00	19:00:00	17.4747					0.65
1900-05-20 20:00:00	20:00:00	16.9192					0.65
1900-05-20 21:00:00	21:00:00	16.4646					0.65
1900-05-20 22:00:00	22:00:00	16.9192					0.65
1900-05-20 23:00:00	23:00:00	18.9394					0.65
1900-05-21	0:00:00	21.4646	4:23:00	4:55:00	19:27:00	19:58:00	0.65
1900-05-21 01:00:00	1:00:00	22.6768					0.65
1900-05-21 02:00:00	2:00:00	24.0909					0.65
1900-05-21 03:00:00	3:00:00	25.3535					0.65
1900-05-21 04:00:00	4:00:00	26.2121					0.65
1900-05-21 05:00:00	5:00:00	27.1212					0.65
1900-05-21 06:00:00	6:00:00	27.3232					0.65
1900-05-21 07:00:00	7:00:00	27.7778					0.65
1900-05-21 08:00:00	8:00:00	27.7778					0.65
1900-05-21 09:00:00	9:00:00	27.2222					0.65
1900-05-21 10:00:00	10:00:00	26.4141					0.65
1900-05-21 11:00:00	11:00:00	24.5455					0.65
1900-05-21 12:00:00	12:00:00	23.4343					0.65
1900-05-21 13:00:00	13:00:00	22.1212					0.65
1900-05-21 14:00:00	14:00:00	21.3636					0.65
1900-05-21 15:00:00	15:00:00	20.7071					0.65
1900-05-21 16:00:00	16:00:00	19.5455					0.65
1900-05-21 17:00:00	17:00:00	18.6869					0.65
1900-05-21 18:00:00	18:00:00	18.7374					0.65
1900-05-21 19:00:00	19:00:00	16.9697					0.65
1900-05-21 20:00:00	20:00:00	16.6667					0.65
1900-05-21 21:00:00	21:00:00	17.0707					0.65
1900-05-21 22:00:00	22:00:00	17.2727					0.65
1900-05-21 23:00:00	23:00:00	18.4848					0.65
1900-05-22	0:00:00	20.2525	4:23:00	4:54:00	19:28:00	19:59:00	0.65
1900-05-22 01:00:00	1:00:00	21.9697					0.65
1900-05-22 02:00:00	2:00:00	23.8889					0.65
1900-05-22 03:00:00	3:00:00	23.8889					0.65
1900-05-22 04:00:00	4:00:00	25.5556					0.65
1900-05-22 05:00:00	5:00:00	26.5152					0.65
1900-05-22 06:00:00	6:00:00	26.6162					0.65
1900-05-22 07:00:00	7:00:00	27.5253					0.65
1900-05-22 08:00:00	8:00:00	27.2222					0.65
1900-05-22 09:00:00	9:00:00	26.6162					0.65
1900-05-22 10:00:00	10:00:00	26.0606					0.65
1900-05-22 11:00:00	11:00:00	24.9495					0.65
1900-05-22 12:00:00	12:00:00	24.0404					0.65
1900-05-22 13:00:00	13:00:00	22.6263					0.65
1900-05-22 14:00:00	14:00:00	21.6667					0.65
1900-05-22 15:00:00	15:00:00	21.5657					0.65
1900-05-22 16:00:00	16:00:00	19.7475					0.65
1900-05-22 17:00:00	17:00:00	18.7879					0.65
1900-05-22 18:00:00	18:00:00	19.5455					0.65
1900-05-22 19:00:00	19:00:00	17.5253					0.65
1900-05-22 20:00:00	20:00:00	17.1717					0.65
1900-05-22 21:00:00	21:00:00	17.2727					0.65
1900-05-22 22:00:00	22:00:00	17.1717					0.65
1900-05-22 23:00:00	23:00:00	19.2424					0.65
1900-05-23	0:00:00	20.8081	4:22:00	4:53:00	19:29:00	20:00:00	0.65
1900-05-23 01:00:00	1:00:00	22.8788					0.65
1900-05-23 02:00:00	2:00:00	24.3434					0.65
1900-05-23 03:00:00	3:00:00	25.6061					0.65
1900-05-23 04:00:00	4:00:00	27.3737					0.65
1900-05-23 05:00:00	5:00:00	28.5859					0.65
1900-05-23 06:00:00	6:00:00	28.5859					0.65
1900-05-23 07:00:00	7:00:00	29.3939					0.65
1900-05-23 08:00:00	8:00:00	28.9899					0.65
1900-05-23 09:00:00	9:00:00	28.3838					0.65
1900-05-23 10:00:00	10:00:00	27.6263					0.65
1900-05-23 11:00:00	11:00:00	25.8586					0.65
1900-05-23 12:00:00	12:00:00	24.5455					0.65
1900-05-23 13:00:00	13:00:00	23.5859					0.65
1900-05-23 14:00:00	14:00:00	22.7778					0.65
1900-05-23 15:00:00	15:00:00	21.9192					0.65
1900-05-23 16:00:00	16:00:00	20.5556					0.65
1900-05-23 17:00:00	17:00:00	19.0404					0.65
1900-05-23 18:00:00	18:00:00	19.5455					0.65
1900-05-23 19:00:00	19:00:00	17.5253					0.65
1900-05-23 20:00:00	20:00:00	17.3232					0.65
1900-05-23 21:00:00	21:00:00	18.1818					0.65
1900-05-23 22:00:00	22:00:00	17.5253					0.65
1900-05-23 23:00:00	23:00:00	19.8485					0.65
1900-05-24	0:00:00	22.3232	4:21:00	4:52:00	19:30:00	20:01:00	0.65
1900-05-24 01:00:00	1:00:00	23.8384					0.65
1900-05-24 02:00:00	2:00:00	25.5556					0.65
1900-05-24 03:00:00	3:00:00	26.7677					0.65
1900-05-24 04:00:00	4:00:00	27.9293					0.65
1900-05-24 05:00:00	5:00:00	28.6869					0.65
1900-05-24 06:00:00	6:00:00	28.5859					0.65
1900-05-24 07:00:00	7:00:00	28.7879					0.65
1900-05-24 08:00:00	8:00:00	28.5354					0.65
1900-05-24 09:00:00	9:00:00	27.9293					0.65
1900-05-24 10:00:00	10:00:00	27.2727					0.65
1900-05-24 11:00:00	11:00:00	25.8586					0.65
1900-05-24 12:00:00	12:00:00	25.3535					0.65
1900-05-24 13:00:00	13:00:00	23.7222					0.65
1900-05-24 14:00:00	14:00:00	22.4242					0.65
1900-05-24 15:00:00	15:00:00	22.1717					0.65
1900-05-24 16:00:00	16:00:00	19.899					0.65
1900-05-24 17:00:00	17:00:00	19.4444					0.65
1900-05-24 18:00:00	18:00:00	19.6465					0.65
1900-05-24 19:00:00	19:00:00	18.0808					0.65
1900-05-24 20:00:00	20:00:00	17.8788					0.65
1900-05-24 21:00:00	21:00:00	18.3333					0.65
1900-05-24 22:00:00	22:00:00	17.8788					0.65
1900-05-24 23:00:00	23:00:00	20.7071					0.65
1900-05-25	0:00:00	22.4242	4:20:00	4:52:00	19:30:00	20:02:00	0.65
1900-05-25 01:00:00	1:00:00	24.2424					0.65
1900-05-25 02:00:00	2:00:00	25.9091					0.65
1900-05-25 03:00:00	3:00:00	27.0202					0.65
1900-05-25 04:00:00	4:00:00	28.4848					0.65
1900-05-25 05:00:00	5:00:00	29.4444					0.65
1900-05-25 06:00:00	6:00:00	29.4444					0.65
1900-05-25 07:00:00	7:00:00	30.0505					0.65
1900-05-25 08:00:00	8:00:00	30.101					0.65
1900-05-25 09:00:00	9:00:00	28.8384					0.65
1900-05-25 10:00:00	10:00:00	28.5354					0.65
1900-05-25 11:00:00	11:00:00	26.7172					0.65
1900-05-25 12:00:00	12:00:00	25.5556					0.65
1900-05-25 13:00:00	13:00:00	24.0404					0.65
1900-05-25 14:00:00	14:00:00	22.4242					0.65
1900-05-25 15:00:00	15:00:00	21.6162					0.65
1900-05-25 16:00:00	16:00:00	19.8485					0.65
1900-05-25 17:00:00	17:00:00	19.596					0.65
1900-05-25 18:00:00	18:00:00	19.9495					0.65
1900-05-25 19:00:00	19:00:00	17.9798					0.65
1900-05-25 20:00:00	20:00:00	18.1313					0.65
1900-05-25 21:00:00	21:00:00	18.2828					0.65
1900-05-25 22:00:00	22:00:00	18.3838					0.65
1900-05-25 23:00:00	23:00:00	20.6061					0.65
1900-05-26	0:00:00	22.7273	4:19:00	4:51:00	19:31:00	20:03:00	0.65
1900-05-26 01:00:00	1:00:00	24.2424					0.65
1900-05-26 02:00:00	2:00:00	25.6566					0.65
1900-05-26 03:00:00	3:00:00	27.2727					0.65
1900-05-26 04:00:00	4:00:00	28.7374					0.65
1900-05-26 05:00:00	5:00:00	29.4949					0.65
1900-05-26 06:00:00	6:00:00	30.202					0.65
1900-05-26 07:00:00	7:00:00	30.404					0.65
1900-05-26 08:00:00	8:00:00	30.404					0.65
1900-05-26 09:00:00	9:00:00	29.697					0.65
1900-05-26 10:00:00	10:00:00	28.6364					0.65
1900-05-26 11:00:00	11:00:00	27.1717					0.65
1900-05-26 12:00:00	12:00:00	26.2626					0.65
1900-05-26 13:00:00	13:00:00	24.899					0.65
1900-05-26 14:00:00	14:00:00	23.8889					0.65
1900-05-26 15:00:00	15:00:00	23.4343					0.65
1900-05-26 16:00:00	16:00:00	21.0101					0.65
1900-05-26 17:00:00	17:00:00	21.0606					0.65
1900-05-26 18:00:00	18:00:00	20.5556					0.65
1900-05-26 19:00:00	19:00:00	18.8889					0.65
1900-05-26 20:00:00	20:00:00	18.8384					0.65
1900-05-26 21:00:00	21:00:00	19.1414					0.65
1900-05-26 22:00:00	22:00:00	18.9899					0.65
1900-05-26 23:00:00	23:00:00	21.3131					0.65
1900-05-27	0:00:00	23.1818	4:19:00	4:50:00	19:32:00	20:04:00	0.65
1900-05-27 01:00:00	1:00:00	24.2929					0.65
1900-05-27 02:00:00	2:00:00	25.404					0.65
1900-05-27 03:00:00	3:00:00	26.4141					0.65
1900-05-27 04:00:00	4:00:00	27.6263					0.65
1900-05-27 05:00:00	5:00:00	27.9798					0.65
1900-05-27 06:00:00	6:00:00	27.9293					0.65
1900-05-27 07:00:00	7:00:00	27.9798					0.65
1900-05-27 08:00:00	8:00:00	28.0303					0.65
1900-05-27 09:00:00	9:00:00	27.8283					0.65
1900-05-27 10:00:00	10:00:00	27.0202					0.65
1900-05-27 11:00:00	11:00:00	26.0606					0.65
1900-05-27 12:00:00	12:00:00	25.6061					0.65
1900-05-27 13:00:00	13:00:00	23.4848					0.65
1900-05-27 14:00:00	14:00:00	22.5253					0.65
1900-05-27 15:00:00	15:00:00	22.5253					0.65
1900-05-27 16:00:00	16:00:00	20.9596					0.65
1900-05-27 17:00:00	17:00:00	20.404					0.65
1900-05-27 18:00:00	18:00:00	20.202					0.65
1900-05-27 19:00:00	19:00:00	19.3434					0.65
1900-05-27 20:00:00	20:00:00	18.1818					0.65
1900-05-27 21:00:00	21:00:00	18.0303					0.65
1900-05-27 22:00:00	22:00:00	18.6869					0.65
1900-05-27 23:00:00	23:00:00	20.5					0.65
1900-05-28	0:00:00	22.6263	4:19:00	4:50:00	19:33:00	20:05:00	0.65
1900-05-28 01:00:00	1:00:00	23.6364					0.65
1900-05-28 02:00:00	2:00:00	25.5051					0.65
1900-05-28 03:00:00	3:00:00	26.6162					0.65
1900-05-28 04:00:00	4:00:00	28.3838					0.65
1900-05-28 05:00:00	5:00:00	29.0404					0.65
1900-05-28 06:00:00	6:00:00	29.0909					0.65
1900-05-28 07:00:00	7:00:00	29.8485					0.65
1900-05-28 08:00:00	8:00:00	29.5455					0.65
1900-05-28 09:00:00	9:00:00	28.9899					0.65
1900-05-28 10:00:00	10:00:00	28.1313					0.65
1900-05-28 11:00:00	11:00:00	26.8687					0.65
1900-05-28 12:00:00	12:00:00	26.2121					0.65
1900-05-28 13:00:00	13:00:00	25					0.65
1900-05-28 14:00:00	14:00:00	24.3939					0.65
1900-05-28 15:00:00	15:00:00	24.0909					0.65
1900-05-28 16:00:00	16:00:00	22.3232					0.65
1900-05-28 17:00:00	17:00:00	22					0.65
1900-05-28 18:00:00	18:00:00	21.7172					0.65
1900-05-28 19:00:00	19:00:00	20.202					0.65
1900-05-28 20:00:00	20:00:00	19.5455					0.65
1900-05-28 21:00:00	21:00:00	19.697					0.65
1900-05-28 22:00:00	22:00:00	20.0505					0.65
1900-05-28 23:00:00	23:00:00	20.9091					0.65
1900-05-29	0:00:00	22.4242	4:17:00	4:49:00	19:34:00	20:06:00	0.65
1900-05-29 01:00:00	1:00:00	23.4343					0.65
1900-05-29 02:00:00	2:00:00	25.202					0.65
1900-05-29 03:00:00	3:00:00	26.5152					0.65
1900-05-29 04:00:00	4:00:00	27.5758					0.65
1900-05-29 05:00:00	5:00:00	28.7879					0.65
1900-05-29 06:00:00	6:00:00	29.0909					0.65
[truncated: 3,977 more rows]

## Sheet: Yantai-match
Date	Time	Temp (C)	Civil twilight	Sunrise	Sunset	Civil twilight	Relative humidity
2020-03-07	0:00:00	5	5:55:00	6:21:00	17:58:00	18:24:00	0.65
2020-03-07	1:00:00	5					0.65
2020-03-07	2:00:00	5					0.65
2020-03-07	3:00:00	5					0.65
2020-03-07	4:00:00	5					0.65
2020-03-07	5:00:00	5					0.65
2020-03-07	6:00:00	5					0.65
2020-03-07	7:00:00	5					0.65
2020-03-07	8:00:00	5					0.65
2020-03-07	9:00:00	5					0.65
2020-03-07	10:00:00	5					0.65
2020-03-07	11:00:00	6.28182					0.65
2020-03-07	12:00:00	7.10693					0.65
2020-03-07	13:00:00	7.49192					0.65
2020-03-07	14:00:00	7.6					0.65
2020-03-07	15:00:00	7.55352					0.65
2020-03-07	16:00:00	7.31122					0.65
2020-03-07	17:00:00	6.79091					0.65
2020-03-07	18:00:00	5.96449					0.65
2020-03-07	19:00:00	5.02012					0.65
2020-03-07	20:00:00	5					0.65
2020-03-07	21:00:00	5					0.65
2020-03-07	22:00:00	5					0.65
2020-03-07	23:00:00	5					0.65
2020-03-08	0:00:00	5	5:54:00	6:20:00	17:59:00	18:25:00	0.65
2020-03-08	1:00:00	5					0.65
2020-03-08	2:00:00	5					0.65
2020-03-08	3:00:00	5					0.65
2020-03-08	4:00:00	5					0.65
2020-03-08	5:00:00	5					0.65
2020-03-08	6:00:00	5					0.65
2020-03-08	7:00:00	5					0.65
2020-03-08	8:00:00	5					0.65
2020-03-08	9:00:00	5					0.65
2020-03-08	10:00:00	5.19046					0.65
2020-03-08	11:00:00	5.9					0.65
2020-03-08	12:00:00	6.26171					0.65
2020-03-08	13:00:00	6.31729					0.65
2020-03-08	14:00:00	6.17273					0.65
2020-03-08	15:00:00	5.91961					0.65
2020-03-08	16:00:00	5.59189					0.65
2020-03-08	17:00:00	5.20909					0.65
2020-03-08	18:00:00	5					0.65
2020-03-08	19:00:00	5					0.65
2020-03-08	20:00:00	5					0.65
2020-03-08	21:00:00	5					0.65
2020-03-08	22:00:00	5					0.65
2020-03-08	23:00:00	5					0.65
2020-03-09	0:00:00	5	5:52:00	6:18:00	18:00:00	18:26:00	0.65
2020-03-09	1:00:00	5					0.65
2020-03-09	2:00:00	5					0.65
2020-03-09	3:00:00	5					0.65
2020-03-09	4:00:00	5					0.65
2020-03-09	5:00:00	5					0.65
2020-03-09	6:00:00	5					0.65
2020-03-09	7:00:00	5					0.65
2020-03-09	8:00:00	5					0.65
2020-03-09	9:00:00	5					0.65
2020-03-09	10:00:00	4.97687					0.65
2020-03-09	11:00:00	5.75455					0.65
2020-03-09	12:00:00	6.03204					0.65
2020-03-09	13:00:00	5.90753					0.65
2020-03-09	14:00:00	5.57273					0.65
2020-03-09	15:00:00	5.17872					0.65
2020-03-09	16:00:00	5					0.65
2020-03-09	17:00:00	5					0.65
2020-03-09	18:00:00	5					0.65
2020-03-09	19:00:00	5					0.65
2020-03-09	20:00:00	5					0.65
2020-03-09	21:00:00	5					0.65
2020-03-09	22:00:00	5					0.65
2020-03-09	23:00:00	5					0.65
2020-03-10	0:00:00	5	5:51:00	6:20:00	18:01:00	18:27:00	0.65
2020-03-10	1:00:00	5					0.65
2020-03-10	2:00:00	5					0.65
2020-03-10	3:00:00	5					0.65
2020-03-10	4:00:00	5					0.65
2020-03-10	5:00:00	5					0.65
2020-03-10	6:00:00	5					0.65
2020-03-10	7:00:00	5					0.65
2020-03-10	8:00:00	5					0.65
2020-03-10	9:00:00	5					0.65
2020-03-10	10:00:00	5					0.65
2020-03-10	11:00:00	5.87273					0.65
2020-03-10	12:00:00	6.48953					0.65
2020-03-10	13:00:00	6.84845					0.65
2020-03-10	14:00:00	7.05455					0.65
2020-03-10	15:00:00	7.16989					0.65
2020-03-10	16:00:00	7.08452					0.65
2020-03-10	17:00:00	6.64545					0.65
2020-03-10	18:00:00	5.78377					0.65
2020-03-10	19:00:00	5					0.65
2020-03-10	20:00:00	5					0.65
2020-03-10	21:00:00	5					0.65
2020-03-10	22:00:00	5					0.65
2020-03-10	23:00:00	5					0.65
2020-03-11	0:00:00	5	5:49:00	6:15:00	18:02:00	18:28:00	0.65
2020-03-11	1:00:00	5					0.65
2020-03-11	2:00:00	5					0.65
2020-03-11	3:00:00	5					0.65
2020-03-11	4:00:00	5					0.65
2020-03-11	5:00:00	5					0.65
2020-03-11	6:00:00	5					0.65
2020-03-11	7:00:00	5					0.65
2020-03-11	8:00:00	5					0.65
2020-03-11	9:00:00	5.90543					0.65
2020-03-11	10:00:00	7.66979					0.65
2020-03-11	11:00:00	9.15455					0.65
2020-03-11	12:00:00	9.98244					0.65
2020-03-11	13:00:00	10.2758					0.65
2020-03-11	14:00:00	10.2818					0.65
2020-03-11	15:00:00	10.184					0.65
2020-03-11	16:00:00	9.91086					0.65
2020-03-11	17:00:00	9.32727					0.65
2020-03-11	18:00:00	8.36713					0.65
2020-03-11	19:00:00	7.24069					0.65
2020-03-11	20:00:00	6.22727					0.65
2020-03-11	21:00:00	5.54749					0.65
2020-03-11	22:00:00	5.18699					0.65
2020-03-11	23:00:00	5.07273					0.65
2020-03-12	0:00:00	5.12003	5:48:00	6:14:00	18:03:00	18:29:00	0.65
2020-03-12	1:00:00	5.19787					0.65
2020-03-12	2:00:00	5.16364					0.65
2020-03-12	3:00:00	5					0.65
2020-03-12	4:00:00	5					0.65
2020-03-12	5:00:00	5					0.65
2020-03-12	6:00:00	5					0.65
2020-03-12	7:00:00	5					0.65
2020-03-12	8:00:00	5					0.65
2020-03-12	9:00:00	5.43494					0.65
2020-03-12	10:00:00	6.74586					0.65
2020-03-12	11:00:00	8.02727					0.65
2020-03-12	12:00:00	8.99279					0.65
2020-03-12	13:00:00	9.50498					0.65
2020-03-12	14:00:00	9.46364					0.65
2020-03-12	15:00:00	8.83867					0.65
2020-03-12	16:00:00	7.88037					0.65
2020-03-12	17:00:00	6.90909					0.65
2020-03-12	18:00:00	6.17574					0.65
2020-03-12	19:00:00	5.65335					0.65
2020-03-12	20:00:00	5.24545					0.65
2020-03-12	21:00:00	5					0.65
2020-03-12	22:00:00	5					0.65
2020-03-12	23:00:00	5					0.65
2020-03-13	0:00:00	5	5:46:00	6:12:00	18:04:00	18:30:00	0.65
2020-03-13	1:00:00	5					0.65
2020-03-13	2:00:00	5					0.65
2020-03-13	3:00:00	5					0.65
2020-03-13	4:00:00	5					0.65
2020-03-13	5:00:00	5					0.65
2020-03-13	6:00:00	5					0.65
2020-03-13	7:00:00	5					0.65
2020-03-13	8:00:00	5					0.65
2020-03-13	9:00:00	5.38625					0.65
2020-03-13	10:00:00	6.47677					0.65
2020-03-13	11:00:00	7.29091					0.65
2020-03-13	12:00:00	7.60608					0.65
2020-03-13	13:00:00	7.54106					0.65
2020-03-13	14:00:00	7.3					0.65
2020-03-13	15:00:00	7.04062					0.65
2020-03-13	16:00:00	6.73507					0.65
2020-03-13	17:00:00	6.30909					0.65
2020-03-13	18:00:00	5.71427					0.65
2020-03-13	19:00:00	5.00553					0.65
2020-03-13	20:00:00	5					0.65
2020-03-13	21:00:00	5					0.65
2020-03-13	22:00:00	5					0.65
2020-03-13	23:00:00	5					0.65
2020-03-14	0:00:00	5	5:45:00	6:11:00	18:04:00	18:31:00	0.65
2020-03-14	1:00:00	5					0.65
2020-03-14	2:00:00	5					0.65
2020-03-14	3:00:00	5					0.65
2020-03-14	4:00:00	5					0.65
2020-03-14	5:00:00	5					0.65
2020-03-14	6:00:00	5					0.65
2020-03-14	7:00:00	5					0.65
2020-03-14	8:00:00	5					0.65
2020-03-14	9:00:00	5					0.65
2020-03-14	10:00:00	6.24245					0.65
2020-03-14	11:00:00	7.52727					0.65
2020-03-14	12:00:00	8.14234					0.65
2020-03-14	13:00:00	8.25896					0.65
2020-03-14	14:00:00	8.17273					0.65
2020-03-14	15:00:00	8.09883					0.65
2020-03-14	16:00:00	7.93081					0.65
2020-03-14	17:00:00	7.48182					0.65
2020-03-14	18:00:00	6.64519					0.65
2020-03-14	19:00:00	5.63498					0.65
2020-03-14	20:00:00	5					0.65
2020-03-14	21:00:00	5					0.65
2020-03-14	22:00:00	5					0.65
2020-03-14	23:00:00	5					0.65
2020-03-15	0:00:00	5	5:43:00	6:09:00	18:05:00	18:32:00	0.65
2020-03-15	1:00:00	5					0.65
2020-03-15	2:00:00	5					0.65
2020-03-15	3:00:00	5					0.65
2020-03-15	4:00:00	5					0.65
2020-03-15	5:00:00	5					0.65
2020-03-15	6:00:00	5					0.65
2020-03-15	7:00:00	5					0.65
2020-03-15	8:00:00	5.49091					0.65
2020-03-15	9:00:00	7.0088					0.65
2020-03-15	10:00:00	8.61286					0.65
2020-03-15	11:00:00	9.89091					0.65
2020-03-15	12:00:00	10.5452					0.65
2020-03-15	13:00:00	10.7356					0.65
2020-03-15	14:00:00	10.7364					0.65
2020-03-15	15:00:00	10.7421					0.65
2020-03-15	16:00:00	10.6284					0.65
2020-03-15	17:00:00	10.1909					0.65
2020-03-15	18:00:00	9.3113					0.65
2020-03-15	19:00:00	8.21396					0.65
2020-03-15	20:00:00	7.20909					0.65
2020-03-15	21:00:00	6.53964					0.65
2020-03-15	22:00:00	6.17976					0.65
2020-03-15	23:00:00	6.03636					0.65
2020-03-16	0:00:00	6.00959	5:42:00	6:08:00	18:06:00	18:32:00	0.65
2020-03-16	1:00:00	5.97239					0.65
2020-03-16	2:00:00	5.79091					0.65
2020-03-16	3:00:00	5.39169					0.65
2020-03-16	4:00:00	5					0.65
2020-03-16	5:00:00	5					0.65
2020-03-16	6:00:00	5					0.65
2020-03-16	7:00:00	5.26986					0.65
2020-03-16	8:00:00	6.16364					0.65
2020-03-16	9:00:00	7.40121					0.65
2020-03-16	10:00:00	8.75317					0.65
2020-03-16	11:00:00	9.94545					0.65
2020-03-16	12:00:00	10.7674					0.65
2020-03-16	13:00:00	11.2622					0.65
2020-03-16	14:00:00	11.5364					0.65
2020-03-16	15:00:00	11.657					0.65
2020-03-16	16:00:00	11.5336					0.65
2020-03-16	17:00:00	11.0364					0.65
2020-03-16	18:00:00	10.1121					0.65
2020-03-16	19:00:00	9.01422					0.65
2020-03-16	20:00:00	8.07273					0.65
2020-03-16	21:00:00	7.53398					0.65
2020-03-16	22:00:00	7.30954					0.65
2020-03-16	23:00:00	7.22727					0.65
2020-03-17	0:00:00	7.14085	5:40:00	6:06:00	18:07:00	18:33:00	0.65
2020-03-17	1:00:00	7.0072					0.65
2020-03-17	2:00:00	6.80909					0.65
2020-03-17	3:00:00	6.5501					0.65
2020-03-17	4:00:00	6.3172					0.65
2020-03-17	5:00:00	6.21818					0.65
2020-03-17	6:00:00	6.35335					0.65
2020-03-17	7:00:00	6.79301					0.65
2020-03-17	8:00:00	7.6					0.65
2020-03-17	9:00:00	8.78499					0.65
2020-03-17	10:00:00	10.1501					0.65
2020-03-17	11:00:00	11.4455					0.65
2020-03-17	12:00:00	12.4575					0.65
2020-03-17	13:00:00	13.1192					0.65
2020-03-17	14:00:00	13.4					0.65
2020-03-17	15:00:00	13.2845					0.65
2020-03-17	16:00:00	12.8187					0.65
2020-03-17	17:00:00	12.0636					0.65
2020-03-17	18:00:00	11.0966					0.65
2020-03-17	19:00:00	10.0593					0.65
2020-03-17	20:00:00	9.10909					0.65
2020-03-17	21:00:00	8.36661					0.65
2020-03-17	22:00:00	7.80357					0.65
2020-03-17	23:00:00	7.35455					0.65
2020-03-18	0:00:00	6.96316	5:39:00	6:05:00	18:08:00	18:34:00	0.65
2020-03-18	1:00:00	6.60918					0.65
2020-03-18	2:00:00	6.2814					0.65
2020-03-18	3:00:00	5.98353					0.65
2020-03-18	4:00:00	5.77882					0.65
2020-03-18	5:00:00	5.74545					0.65
2020-03-18	6:00:00	5.95376					0.65
2020-03-18	7:00:00	6.44275					0.65
2020-03-18	8:00:00	7.24362					0.65
2020-03-18	9:00:00	8.33697					0.65
2020-03-18	10:00:00	9.50108					0.65
2020-03-18	11:00:00	10.4636					0.65
2020-03-18	12:00:00	11.0042					0.65
2020-03-18	13:00:00	11.1097					0.65
2020-03-18	14:00:00	10.8191					0.65
2020-03-18	15:00:00	10.1895					0.65
2020-03-18	16:00:00	9.35164					0.65
2020-03-18	17:00:00	8.45455					0.65
2020-03-18	18:00:00	7.62643					0.65
2020-03-18	19:00:00	6.91231					0.65
2020-03-18	20:00:00	6.33636					0.65
2020-03-18	21:00:00	5.90605					0.65
2020-03-18	22:00:00	5.56179					0.65
2020-03-18	23:00:00	5.22727					0.65
2020-03-19	0:00:00	5	5:37:00	6:03:00	18:09:00	18:35:00	0.65
2020-03-19	1:00:00	5					0.65
2020-03-19	2:00:00	5					0.65
2020-03-19	3:00:00	5					0.65
2020-03-19	4:00:00	5					0.65
2020-03-19	5:00:00	5					0.65
2020-03-19	6:00:00	5					0.65
2020-03-19	7:00:00	5					0.65
2020-03-19	8:00:00	5					0.65
2020-03-19	9:00:00	6.0441					0.65
2020-03-19	10:00:00	7.37192					0.65
2020-03-19	11:00:00	8.43636					0.65
2020-03-19	12:00:00	9.00543					0.65
2020-03-19	13:00:00	9.11863					0.65
2020-03-19	14:00:00	8.88336					0.65
2020-03-19	15:00:00	8.40915					0.65
2020-03-19	16:00:00	7.81403					0.65
2020-03-19	17:00:00	7.21818					0.65
2020-03-19	18:00:00	6.71954					0.65
2020-03-19	19:00:00	6.32701					0.65
2020-03-19	20:00:00	6.02727					0.65
2020-03-19	21:00:00	5.79936					0.65
2020-03-19	22:00:00	5.59178					0.65
2020-03-19	23:00:00	5.34545					0.65
2020-03-20	0:00:00	5.01671	5:36:00	6:02:00	18:10:00	18:36:00	0.65
2020-03-20	1:00:00	5					0.65
2020-03-20	2:00:00	5					0.65
2020-03-20	3:00:00	5					0.65
2020-03-20	4:00:00	5					0.65
2020-03-20	5:00:00	5					0.65
2020-03-20	6:00:00	5					0.65
2020-03-20	7:00:00	5					0.65
2020-03-20	8:00:00	5.46364					0.65
2020-03-20	9:00:00	6.61458					0.65
2020-03-20	10:00:00	7.6737					0.65
2020-03-20	11:00:00	8.30909					0.65
2020-03-20	12:00:00	8.30302					0.65
2020-03-20	13:00:00	7.89441					0.65
2020-03-20	14:00:00	7.43636					0.65
2020-03-20	15:00:00	7.19288					0.65
2020-03-20	16:00:00	7.07156					0.65
2020-03-20	17:00:00	6.89091					0.65
2020-03-20	18:00:00	6.51975					0.65
2020-03-20	19:00:00	6.02812					0.65
2020-03-20	20:00:00	5.53636					0.65
2020-03-20	21:00:00	5.14362					0.65
2020-03-20	22:00:00	5					0.65
2020-03-20	23:00:00	5					0.65
2020-03-21	0:00:00	5	5:34:00	6:00:00	18:11:00	18:37:00	0.65
2020-03-21	1:00:00	5					0.65
2020-03-21	2:00:00	5					0.65
2020-03-21	3:00:00	5					0.65
2020-03-21	4:00:00	5					0.65
2020-03-21	5:00:00	5					0.65
2020-03-21	6:00:00	5.05193					0.65
2020-03-21	7:00:00	5.89006					0.65
2020-03-21	8:00:00	6.86364					0.65
2020-03-21	9:00:00	7.84283					0.65
2020-03-21	10:00:00	8.74516					0.65
2020-03-21	11:00:00	9.5					0.65
2020-03-21	12:00:00	10.0515					0.65
2020-03-21	13:00:00	10.403					0.65
2020-03-21	14:00:00	10.5727					0.65
2020-03-21	15:00:00	10.5727					0.65
2020-03-21	16:00:00	10.3908					0.65
2020-03-21	17:00:00	10.0091					0.65
2020-03-21	18:00:00	9.42913					0.65
2020-03-21	19:00:00	8.73191					0.65
2020-03-21	20:00:00	8.01818					0.65
2020-03-21	21:00:00	7.38083					0.65
2020-03-21	22:00:00	6.88119					0.65
2020-03-21	23:00:00	6.57273					0.65
2020-03-22	0:00:00	6.47028	5:33:00	5:59:00	18:12:00	18:39:00	0.65
2020-03-22	1:00:00	6.43412					0.65
2020-03-22	2:00:00	6.28592					0.65
2020-03-22	3:00:00	5.91756					0.65
2020-03-22	4:00:00	5.50184					0.65
2020-03-22	5:00:00	5.28182					0.65
2020-03-22	6:00:00	5.44568					0.65
2020-03-22	7:00:00	5.96223					0.65
2020-03-22	8:00:00	6.74545					0.65
2020-03-22	9:00:00	7.6858					0.65
2020-03-22	10:00:00	8.57968					0.65
2020-03-22	11:00:00	9.2					0.65
2020-03-22	12:00:00	9.39226					0.65
2020-03-22	13:00:00	9.29243					0.65
2020-03-22	14:00:00	9.10909					0.65
2020-03-22	15:00:00	8.99128					0.65
2020-03-22	16:00:00	8.84991					0.65
2020-03-22	17:00:00	8.53636					0.65
2020-03-22	18:00:00	7.95744					0.65
2020-03-22	19:00:00	7.2416					0.65
2020-03-22	20:00:00	6.57273					0.65
2020-03-22	21:00:00	6.08805					0.65
2020-03-22	22:00:00	5.73822					0.65
2020-03-22	23:00:00	5.42727					0.65
2020-03-23	0:00:00	5.07959	5:31:00	5:57:00	18:13:00	18:41:00	0.65
2020-03-23	1:00:00	5					0.65
2020-03-23	2:00:00	5					0.65
2020-03-23	3:00:00	5					0.65
2020-03-23	4:00:00	5					0.65
2020-03-23	5:00:00	5					0.65
2020-03-23	6:00:00	5					0.65
2020-03-23	7:00:00	5					0.65
2020-03-23	8:00:00	5.75831					0.65
2020-03-23	9:00:00	6.96725					0.65
2020-03-23	10:00:00	8.1531					0.65
2020-03-23	11:00:00	9.00909					0.65
2020-03-23	12:00:00	9.32534					0.65
2020-03-23	13:00:00	9.27935					0.65
2020-03-23	14:00:00	9.14545					0.65
2020-03-23	15:00:00	9.11801					0.65
2020-03-23	16:00:00	9.0714					0.65
2020-03-23	17:00:00	8.8					0.65
2020-03-23	18:00:00	8.1723					0.65
2020-03-23	19:00:00	7.35309					0.65
2020-03-23	20:00:00	6.58128					0.65
2020-03-23	21:00:00	6.04077					0.65
2020-03-23	22:00:00	5.69553					0.65
2020-03-23	23:00:00	5.45455					0.65
2020-03-24	0:00:00	5.23517	5:30:00	5:56:00	18:14:00	18:40:00	0.65
2020-03-24	1:00:00	4.98818					0.65
2020-03-24	2:00:00	5					0.65
2020-03-24	3:00:00	5					0.65
2020-03-24	4:00:00	5					0.65
2020-03-24	5:00:00	5					0.65
2020-03-24	6:00:00	5					0.65
2020-03-24	7:00:00	5					0.65
2020-03-24	8:00:00	5.63636					0.65
2020-03-24	9:00:00	6.50063					0.65
2020-03-24	10:00:00	7.29349					0.65
2020-03-24	11:00:00	7.88182					0.65
2020-03-24	12:00:00	8.16758					0.65
2020-03-24	13:00:00	8.19323					0.65
2020-03-24	14:00:00	8.03636					0.65
2020-03-24	15:00:00	7.76206					0.65
2020-03-24	16:00:00	7.38544					0.65
2020-03-24	17:00:00	6.90909					0.65
2020-03-24	18:00:00	6.35083					0.65
2020-03-24	19:00:00	5.78927					0.65
2020-03-24	20:00:00	5.31818					0.65
2020-03-24	21:00:00	5.00362					0.65
2020-03-24	22:00:00	5					0.65
2020-03-24	23:00:00	5					0.65
2020-03-25	0:00:00	5	5:28:00	5:54:00	18:15:00	18:41:00	0.65
2020-03-25	1:00:00	5					0.65
2020-03-25	2:00:00	5					0.65
2020-03-25	3:00:00	5					0.65
2020-03-25	4:00:00	5					0.65
2020-03-25	5:00:00	5					0.65
2020-03-25	6:00:00	5					0.65
2020-03-25	7:00:00	5					0.65
2020-03-25	8:00:00	5.56364					0.65
2020-03-25	9:00:00	6.77244					0.65
2020-03-25	10:00:00	7.96125					0.65
2020-03-25	11:00:00	8.9					0.65
2020-03-25	12:00:00	9.42171					0.65
2020-03-25	13:00:00	9.61166					0.65
2020-03-25	14:00:00	9.61818					0.65
2020-03-25	15:00:00	9.54946					0.65
2020-03-25	16:00:00	9.35306					0.65
2020-03-25	17:00:00	8.93636					0.65
2020-03-25	18:00:00	8.2535					0.65
2020-03-25	19:00:00	7.44546					0.65
2020-03-25	20:00:00	6.7					0.65
2020-03-25	21:00:00	6.16517					0.65
2020-03-25	22:00:00	5.8304					0.65
2020-03-25	23:00:00	5.64545					0.65
2020-03-26	0:00:00	5.55653	5:26:00	5:53:00	18:16:00	18:42:00	0.65
2020-03-26	1:00:00	5.49555					0.65
2020-03-26	2:00:00	5.39091					0.65
2020-03-26	3:00:00	5.21209					0.65
2020-03-26	4:00:00	5.09311					0.65
2020-03-26	5:00:00	5.20909					0.65
2020-03-26	6:00:00	5.69813					0.65
2020-03-26	7:00:00	6.55019					0.65
2020-03-26	8:00:00	7.71818					0.65
2020-03-26	9:00:00	9.11861					0.65
2020-03-26	10:00:00	10.5223					0.65
2020-03-26	11:00:00	11.6636					0.65
2020-03-26	12:00:00	12.3463					0.65
2020-03-26	13:00:00	12.6509					0.65
2020-03-26	14:00:00	12.7273					0.65
2020-03-26	15:00:00	12.6845					0.65
2020-03-26	16:00:00	12.4679					0.65
2020-03-26	17:00:00	11.9818					0.65
2020-03-26	18:00:00	11.1838					0.65
2020-03-26	19:00:00	10.243					0.65
2020-03-26	20:00:00	9.38182					0.65
2020-03-26	21:00:00	8.77442					0.65
2020-03-26	22:00:00	8.40258					0.65
2020-03-26	23:00:00	8.2					0.65
2020-03-27	0:00:00	8.08523	5:25:00	5:51:00	18:16:00	18:43:00	0.65
2020-03-27	1:00:00	7.91636					0.65
2020-03-27	2:00:00	7.53636					0.65
2020-03-27	3:00:00	6.87455					0.65
2020-03-27	4:00:00	6.20569					0.65
2020-03-27	5:00:00	5.89091					0.65
2020-03-27	6:00:00	6.20074					0.65
2020-03-27	7:00:00	7.04336					0.65
2020-03-27	8:00:00	8.23636					0.65
2020-03-27	9:00:00	9.58715					0.65
2020-03-27	10:00:00	10.8623					0.65
2020-03-27	11:00:00	11.8182					0.65
2020-03-27	12:00:00	12.288					0.65
2020-03-27	13:00:00	12.4125					0.65
2020-03-27	14:00:00	12.4091					0.65
2020-03-27	15:00:00	12.4234					0.65
2020-03-27	16:00:00	12.313					0.65
2020-03-27	17:00:00	11.8636					0.65
2020-03-27	18:00:00	10.9475					0.65
2020-03-27	19:00:00	9.78242					0.65
2020-03-27	20:00:00	8.67273					0.65
2020-03-27	21:00:00	7.85805					0.65
2020-03-27	22:00:00	7.31931					0.65
2020-03-27	23:00:00	6.97273					0.65
2020-03-28	0:00:00	6.73612	5:23:00	5:50:00	18:17:00	18:44:00	0.65
2020-03-28	1:00:00	6.53361					0.65
2020-03-28	2:00:00	6.29091					0.65
2020-03-28	3:00:00	5.97727					0.65
2020-03-28	4:00:00	5.73615					0.65
2020-03-28	5:00:00	5.75455					0.65
2020-03-28	6:00:00	6.18037					0.65
2020-03-28	7:00:00	7.00528					0.65
2020-03-28	8:00:00	8.18182					0.65
2020-03-28	9:00:00	9.6211					0.65
2020-03-28	10:00:00	11.0683					0.65
2020-03-28	11:00:00	12.2273					0.65
2020-03-28	12:00:00	12.878					0.65
2020-03-28	13:00:00	13.1059					0.65
2020-03-28	14:00:00	13.0727					0.65
2020-03-28	15:00:00	12.8955					0.65
2020-03-28	16:00:00	12.5127					0.65
2020-03-28	17:00:00	11.8182					0.65
2020-03-28	18:00:00	10.7662					0.65
2020-03-28	19:00:00	9.55323					0.65
2020-03-28	20:00:00	8.43636					0.65
2020-03-28	21:00:00	7.61787					0.65
2020-03-28	22:00:00	7.08108					0.65
2020-03-28	23:00:00	6.75455					0.65
2020-03-29	0:00:00	6.55694	5:22:00	5:48:00	18:18:00	18:45:00	0.65
2020-03-29	1:00:00	6.36724					0.65
2020-03-29	2:00:00	6.05455					0.65
2020-03-29	3:00:00	5.55438					0.65
2020-03-29	4:00:00	5.06813					0.65
2020-03-29	5:00:00	4.86364					0.65
2020-03-29	6:00:00	5.14776					0.65
2020-03-29	7:00:00	5.88346					0.65
2020-03-29	8:00:00	6.97273					0.65
2020-03-29	9:00:00	8.29532					0.65
2020-03-29	10:00:00	9.64213					0.65
2020-03-29	11:00:00	10.7818					0.65
2020-03-29	12:00:00	11.5379					0.65
2020-03-29	13:00:00	11.9537					0.65
2020-03-29	14:00:00	12.1273					0.65
2020-03-29	15:00:00	12.1307					0.65
2020-03-29	16:00:00	11.9318					0.65
2020-03-29	17:00:00	11.4727					0.65
2020-03-29	18:00:00	10.7411					0.65
2020-03-29	19:00:00	9.90811					0.65
2020-03-29	20:00:00	9.19091					0.65
2020-03-29	21:00:00	8.7488					0.65
2020-03-29	22:00:00	8.51012					0.65
2020-03-29	23:00:00	8.34545					0.65
2020-03-30	0:00:00	8.14353	5:20:00	5:47:00	18:19:00	18:46:00	0.65
2020-03-30	1:00:00	7.86556					0.65
2020-03-30	2:00:00	7.49091					0.65
2020-03-30	3:00:00	7.03164					0.65
2020-03-30	4:00:00	6.63067					0.65
2020-03-30	5:00:00	6.46364					0.65
2020-03-30	6:00:00	6.66661					0.65
2020-03-30	7:00:00	7.21748					0.65
2020-03-30	8:00:00	8.05455					0.65
2020-03-30	9:00:00	9.09046					0.65
2020-03-30	10:00:00	10.1351					0.65
2020-03-30	11:00:00	10.9727					0.65
2020-03-30	12:00:00	11.448					0.65
2020-03-30	13:00:00	11.6475					0.65
2020-03-30	14:00:00	11.7182					0.65
2020-03-30	15:00:00	11.7601					0.65
2020-03-30	16:00:00	11.6851					0.65
2020-03-30	17:00:00	11.3579					0.65
2020-03-30	18:00:00	10.7065					0.65
2020-03-30	19:00:00	9.91189					0.65
2020-03-30	20:00:00	9.21818					0.65
2020-03-30	21:00:00	8.80554					0.65
2020-03-30	22:00:00	8.59776					0.65
2020-03-30	23:00:00	8.45455					0.65
2020-03-31	0:00:00	8.26457	5:19:00	5:45:00	18:20:00	18:47:00	0.65
2020-03-31	1:00:00	8.03223					0.65
2020-03-31	2:00:00	7.79091					0.65
2020-03-31	3:00:00	7.58266					0.65
2020-03-31	4:00:00	7.48442					0.65
2020-03-31	5:00:00	7.58182					0.65
2020-03-31	6:00:00	7.94282					0.65
2020-03-31	7:00:00	8.56476					0.65
2020-03-31	8:00:00	9.42727					0.65
2020-03-31	9:00:00	10.478					0.65
2020-03-31	10:00:00	11.5367					0.65
2020-03-31	11:00:00	12.3909					0.65
2020-03-31	12:00:00	12.8865					0.65
2020-03-31	13:00:00	13.1016					0.65
2020-03-31	14:00:00	13.1727					0.65
2020-03-31	15:00:00	13.1896					0.65
2020-03-31	16:00:00	13.0555					0.65
2020-03-31	17:00:00	12.6273					0.65
2020-03-31	18:00:00	11.8263					0.65
2020-03-31	19:00:00	10.8325					0.65
2020-03-31	20:00:00	9.89091					0.65
2020-03-31	21:00:00	9.19496					0.65
2020-03-31	22:00:00	8.73382					0.65
2020-03-31	23:00:00	8.44545					0.65
2020-04-01	0:00:00	8.26325	5:17:00	5:44:00	18:21:00	18:47:00	0.65
2020-04-01	1:00:00	8.10221					0.65
2020-04-01	2:00:00	7.87273					0.65
2020-04-01	3:00:00	7.53047					0.65
2020-04-01	4:00:00	7.21222					0.65
2020-04-01	5:00:00	7.1					0.65
2020-04-01	6:00:00	7.3364					0.65
2020-04-01	7:00:00	7.90616					0.65
2020-04-01	8:00:00	8.75455					0.65
2020-04-01	9:00:00	9.80438					0.65
2020-04-01	10:00:00	10.8887					0.65
2020-04-01	11:00:00	11.8182					0.65
2020-04-01	12:00:00	12.436					0.65
2020-04-01	13:00:00	12.7157					0.65
2020-04-01	14:00:00	12.6636					0.65
2020-04-01	15:00:00	12.3019					0.65
2020-04-01	16:00:00	11.7164					0.65
2020-04-01	17:00:00	11.0091					0.65
2020-04-01	18:00:00	10.2736					0.65
2020-04-01	19:00:00	9.57115					0.65
2020-04-01	20:00:00	8.95455					0.65
2020-04-01	21:00:00	8.46685					0.65
2020-04-01	22:00:00	8.11145					0.65
2020-04-01	23:00:00	7.88182					0.65
2020-04-02	0:00:00	7.75863	5:16:00	5:42:00	18:22:00	18:48:00	0.65
2020-04-02	1:00:00	7.67128					0.65
2020-04-02	2:00:00	7.53636					0.65
2020-04-02	3:00:00	7.31009					0.65
2020-04-02	4:00:00	7.10714					0.65
2020-04-02	5:00:00	7.08182					0.65
2020-04-02	6:00:00	7.35119					0.65
2020-04-02	7:00:00	7.88333					0.65
2020-04-02	8:00:00	8.60909					0.65
2020-04-02	9:00:00	9.44341					0.65
2020-04-02	10:00:00	10.2376					0.65
2020-04-02	11:00:00	10.8273					0.65
2020-04-02	12:00:00	11.088					0.65
2020-04-02	13:00:00	11.0563					0.65
2020-04-02	14:00:00	10.8091					0.65
2020-04-02	15:00:00	10.4144					0.65
2020-04-02	16:00:00	9.90605					0.65
2020-04-02	17:00:00	9.30909					0.65
2020-04-02	18:00:00	8.66242					0.65
2020-04-02	19:00:00	8.05989					0.65
2020-04-02	20:00:00	7.60909					0.65
2020-04-02	21:00:00	7.38102					0.65
2020-04-02	22:00:00	7.3002					0.65
2020-04-02	23:00:00	7.25455					0.65
2020-04-03	0:00:00	7.1502	5:14:00	5:41:00	18:23:00	18:49:00	0.65
2020-04-03	1:00:00	6.96625					0.65
2020-04-03	2:00:00	6.7					0.65
2020-04-03	3:00:00	6.3771					0.65
2020-04-03	4:00:00	6.13649					0.65
2020-04-03	5:00:00	6.14545					0.65
2020-04-03	6:00:00	6.53332					0.65
2020-04-03	7:00:00	7.27768					0.65
2020-04-03	8:00:00	8.31818					0.65
2020-04-03	9:00:00	9.56101					0.65
2020-04-03	10:00:00	10.7784					0.65
2020-04-03	11:00:00	11.7091					0.65
2020-04-03	12:00:00	12.1695					0.65
2020-04-03	13:00:00	12.2862					0.65
2020-04-03	14:00:00	12.2636					0.65
2020-04-03	15:00:00	12.2487					0.65
2020-04-03	16:00:00	12.1589					0.65
2020-04-03	17:00:00	11.8545					0.65
2020-04-03	18:00:00	11.2509					0.65
2020-04-03	19:00:00	10.4841					0.65
2020-04-03	20:00:00	9.74545					0.65
2020-04-03	21:00:00	9.18635					0.65
2020-04-03	22:00:00	8.79914					0.65
2020-04-03	23:00:00	8.53636					0.65
2020-04-04	0:00:00	8.33903	5:13:00	5:39:00	18:24:00	18:50:00	0.65
2020-04-04	1:00:00	8.10212					0.65
2020-04-04	2:00:00	7.70909					0.65
2020-04-04	3:00:00	7.12554					0.65
2020-04-04	4:00:00	6.64558					0.65
2020-04-04	5:00:00	6.64545					0.65
2020-04-04	6:00:00	7.39383					0.65
2020-04-04	7:00:00	8.72904					0.65
2020-04-04	8:00:00	10.3818					0.65
2020-04-04	9:00:00	12.0897					0.65
2020-04-04	10:00:00	13.6174					0.65
2020-04-04	11:00:00	14.7364					0.65
2020-04-04	12:00:00	15.2955					0.65
2020-04-04	13:00:00	15.4532					0.65
2020-04-04	14:00:00	15.4455					0.65
2020-04-04	15:00:00	15.4351					0.65
2020-04-04	16:00:00	15.2933					0.65
2020-04-04	17:00:00	14.8182					0.65
2020-04-04	18:00:00	13.8877					0.65
2020-04-04	19:00:00	12.6986					0.65
2020-04-04	20:00:00	11.5273					0.65
2020-04-04	21:00:00	10.6005					0.65
2020-04-04	22:00:00	9.94687					0.65
2020-04-04	23:00:00	9.54545					0.65
2020-04-05	0:00:00	9.35104	5:11:00	5:38:00	18:25:00	18:51:00	0.65
2020-04-05	1:00:00	9.22161					0.65
2020-04-05	2:00:00	8.99091					0.65
2020-04-05	3:00:00	8.56402					0.65
2020-04-05	4:00:00	8.13133					0.65
2020-04-05	5:00:00	7.95455					0.65
2020-04-05	6:00:00	8.23901					0.65
2020-04-05	7:00:00	8.96453					0.65
2020-04-05	8:00:00	10.0545					0.65
2020-04-05	9:00:00	11.3911					0.65
2020-04-05	10:00:00	12.6907					0.65
2020-04-05	11:00:00	13.6284					0.65
2020-04-05	12:00:00	13.9766					0.65
2020-04-05	13:00:00	13.8962					0.65
2020-04-05	14:00:00	13.6455					0.65
2020-04-05	15:00:00	13.4135					0.65
2020-04-05	16:00:00	13.1139					0.65
2020-04-05	17:00:00	12.5909					0.65
2020-04-05	18:00:00	11.7564					0.65
2020-04-05	19:00:00	10.7917					0.65
2020-04-05	20:00:00	9.94545					0.65
2020-04-05	21:00:00	9.40223					0.65
2020-04-05	22:00:00	9.09004					0.65
2020-04-05	23:00:00	8.87273					0.65
2020-04-06	0:00:00	8.63971	5:10:00	5:36:00	18:26:00	18:52:00	0.65
2020-04-06	1:00:00	8.3825					0.65
2020-04-06	2:00:00	8.11818					0.65
2020-04-06	3:00:00	7.8753					0.65
2020-04-06	4:00:00	7.72843					0.65
2020-04-06	5:00:00	7.76364					0.65
2020-04-06	6:00:00	8.04293					0.65
2020-04-06	7:00:00	8.53206					0.65
2020-04-06	8:00:00	9.17273					0.65
2020-04-06	9:00:00	9.89979					0.65
2020-04-06	10:00:00	10.6208					0.65
2020-04-06	11:00:00	11.2364					0.65
2020-04-06	12:00:00	11.6791					0.65
2020-04-06	13:00:00	12.0091					0.65
2020-04-06	14:00:00	12.3182					0.65
2020-04-06	15:00:00	12.6494					0.65
2020-04-06	16:00:00	12.85					0.65
2020-04-06	17:00:00	12.7182					0.65
2020-04-06	18:00:00	12.1262					0.65
2020-04-06	19:00:00	11.2424					0.65
2020-04-06	20:00:00	10.3091					0.65
2020-04-06	21:00:00	9.5317					0.65
2020-04-06	22:00:00	8.96741					0.65
2020-04-06	23:00:00	8.63636					0.65
2020-04-07	0:00:00	8.52242	5:08:00	5:35:00	18:26:00	18:53:00	0.65
2020-04-07	1:00:00	8.46411					0.65
2020-04-07	2:00:00	8.26364					0.65
2020-04-07	3:00:00	7.81463					0.65
2020-04-07	4:00:00	7.37648					0.65
2020-04-07	5:00:00	7.3					0.65
2020-04-07	6:00:00	7.84161					0.65
2020-04-07	7:00:00	8.88013					0.65
2020-04-07	8:00:00	10.2					0.65
2020-04-07	9:00:00	11.6001					0.65
2020-04-07	10:00:00	12.937					0.65
2020-04-07	11:00:00	14.0818					0.65
2020-04-07	12:00:00	14.9342					0.65
2020-04-07	13:00:00	15.5079					0.65
2020-04-07	14:00:00	15.8455					0.65
2020-04-07	15:00:00	15.9683					0.65
2020-04-07	16:00:00	15.8145					0.65
2020-04-07	17:00:00	15.3012					0.65
2020-04-07	18:00:00	14.4016					0.65
2020-04-07	19:00:00	13.3136					0.65
2020-04-07	20:00:00	12.2909					0.65
2020-04-07	21:00:00	11.5352					0.65
2020-04-07	22:00:00	11.0385					0.65
2020-04-07	23:00:00	10.7405					0.65
2020-04-08	0:00:00	10.5645	5:07:00	5:33:00	18:27:00	18:54:00	0.65
2020-04-08	1:00:00	10.3677					0.65
2020-04-08	2:00:00	9.99091					0.65
2020-04-08	3:00:00	9.35724					0.65
2020-04-08	4:00:00	8.71859					0.65
2020-04-08	5:00:00	8.40909					0.65
2020-04-08	6:00:00	8.67705					0.65
2020-04-08	7:00:00	9.42735					0.65
2020-04-08	8:00:00	11.84					0.65
2020-04-08	9:00:00	13.219					0.65
2020-04-08	10:00:00	14.5268					0.65
2020-04-08	11:00:00	15.56					0.65
2020-04-08	12:00:00	16.1708					0.65
2020-04-08	13:00:00	16.4339					0.65
2020-04-08	14:00:00	16.48					0.65
2020-04-08	15:00:00	16.3979					0.65
2020-04-08	16:00:00	16.1108					0.65
2020-04-08	17:00:00	15.5					0.65
2020-04-08	18:00:00	14.5127					0.65
2020-04-08	19:00:00	13.3578					0.65
2020-04-08	20:00:00	12.31					0.65
2020-04-08	21:00:00	11.5848					0.65
2020-04-08	22:00:00	11.1614					0.65
2020-04-08	23:00:00	10.96					0.65
2020-04-09	0:00:00	10.8935	5:05:00	5:32:00	18:28:00	18:55:00	0.65
2020-04-09	1:00:00	10.8449					0.65
2020-04-09	2:00:00	10.69					0.65
2020-04-09	3:00:00	10.3725					0.65
2020-04-09	4:00:00	10.108					0.65
2020-04-09	5:00:00	10.18					0.65
2020-04-09	6:00:00	10.7905					0.65
2020-04-09	7:00:00	11.8157					0.65
2020-04-09	8:00:00	13.05					0.65
2020-04-09	9:00:00	14.3057					0.65
2020-04-09	10:00:00	15.4656					0.65
2020-04-09	11:00:00	16.43					0.65
2020-04-09	12:00:00	17.1154					0.65
2020-04-09	13:00:00	17.5029					0.65
2020-04-09	14:00:00	17.59					0.65
2020-04-09	15:00:00	17.3816					0.65
2020-04-09	16:00:00	16.9137					0.65
2020-04-09	17:00:00	16.23					0.65
2020-04-09	18:00:00	15.3874					0.65
2020-04-09	19:00:00	14.4962					0.65
2020-04-09	20:00:00	13.68					0.65
2020-04-09	21:00:00	13.0248					0.65
2020-04-09	22:00:00	12.4657					0.65
2020-04-09	23:00:00	11.9					0.65
2020-04-10	0:00:00	11.2488	5:04:00	5:30:00	18:29:00	18:56:00	0.65
2020-04-10	1:00:00	10.5287					0.65
2020-04-10	2:00:00	9.78					0.65
2020-04-10	3:00:00	9.06166					0.65
2020-04-10	4:00:00	8.5075					0.65
2020-04-10	5:00:00	8.27					0.65
2020-04-10	6:00:00	8.45712					0.65
2020-04-10	7:00:00	8.99869					0.65
2020-04-10	8:00:00	9.78					0.65
2020-04-10	9:00:00	10.6739					0.65
2020-04-10	10:00:00	11.5037					0.65
2020-04-10	11:00:00	12.08					0.65
2020-04-10	12:00:00	12.2753					0.65
2020-04-10	13:00:00	12.2084					0.65
2020-04-10	14:00:00	12.06					0.65
2020-04-10	15:00:00	11.9557					0.65
2020-04-10	16:00:00	11.8018					0.65
2020-04-10	17:00:00	11.45					0.65
2020-04-10	18:00:00	10.8109					0.65
2020-04-10	19:00:00	10.032					0.65
2020-04-10	20:00:00	9.32					0.65
2020-04-10	21:00:00	8.83139					0.65
2020-04-10	22:00:00	8.52261					0.65
2020-04-10	23:00:00	8.3					0.65
2020-04-11	0:00:00	8.08389	5:02:00	5:29:00	18:30:00	18:57:00	0.65
2020-04-11	1:00:00	7.8505					0.65
2020-04-11	2:00:00	7.59					0.65
2020-04-11	3:00:00	7.32045					0.65
2020-04-11	4:00:00	7.17133					0.65
2020-04-11	5:00:00	7.3					0.65
2020-04-11	6:00:00	7.81542					0.65
2020-04-11	7:00:00	8.63306					0.65
2020-04-11	8:00:00	9.62					0.65
2020-04-11	9:00:00	10.6442					0.65
2020-04-11	10:00:00	11.5768					0.65
2020-04-11	11:00:00	12.29					0.65
2020-04-11	12:00:00	12.6976					0.65
2020-04-11	13:00:00	12.8801					0.65
2020-04-11	14:00:00	12.96					0.65
2020-04-11	15:00:00	13.0189					0.65
2020-04-11	16:00:00	12.976					0.65
2020-04-11	17:00:00	12.71					0.65
2020-04-11	18:00:00	12.1484					0.65
2020-04-11	19:00:00	11.4144					0.65
2020-04-11	20:00:00	10.68					0.65
2020-04-11	21:00:00	10.0904					0.65
2020-04-11	22:00:00	9.68339					0.65
2020-04-11	23:00:00	9.47					0.65
2020-04-12	0:00:00	9.43153	5:01:00	5:28:00	18:31:00	18:58:00	0.65
2020-04-12	1:00:00	9.43056					0.65
2020-04-12	2:00:00	9.3					0.65
2020-04-12	3:00:00	8.95647					0.65
2020-04-12	4:00:00	8.65142					0.65
2020-04-12	5:00:00	8.72					0.65
2020-04-12	6:00:00	9.39148					0.65
2020-04-12	7:00:00	10.4715					0.65
2020-04-12	8:00:00	11.66					0.65
2020-04-12	9:00:00	12.7035					0.65
2020-04-12	10:00:00	13.5365					0.65
2020-04-12	11:00:00	14.14					0.65
2020-04-12	12:00:00	14.5088					0.65
2020-04-12	13:00:00	14.6915					0.65
2020-04-12	14:00:00	14.75					0.65
2020-04-12	15:00:00	14.7226					0.65
2020-04-12	16:00:00	14.5527					0.65
2020-04-12	17:00:00	14.16					0.65
2020-04-12	18:00:00	13.5056					0.65
2020-04-12	19:00:00	12.7162					0.65
2020-04-12	20:00:00	11.96					0.65
2020-04-12	21:00:00	11.3707					0.65
2020-04-12	22:00:00	10.9434					0.65
2020-04-12	23:00:00	10.6388					0.65
2020-04-13	0:00:00	10.4143	4:59:00	5:26:00	18:32:00	18:59:00	0.65
2020-04-13	1:00:00	10.2142					0.65
2020-04-13	2:00:00	9.98					0.65
2020-04-13	3:00:00	9.69082					0.65
2020-04-13	4:00:00	9.47779					0.65
2020-04-13	5:00:00	9.51					0.65
2020-04-13	6:00:00	9.93176					0.65
2020-04-13	7:00:00	10.7883					0.65
2020-04-13	8:00:00	12.1					0.65
2020-04-13	9:00:00	13.8129					0.65
2020-04-13	10:00:00	15.575					0.65
2020-04-13	11:00:00	16.96					0.65
2020-04-13	12:00:00	17.6471					0.65
2020-04-13	13:00:00	17.7379					0.65
2020-04-13	14:00:00	17.44					0.65
2020-04-13	15:00:00	16.9285					0.65
2020-04-13	16:00:00	16.2503					0.65
2020-04-13	17:00:00	15.42					0.65
2020-04-13	18:00:00	14.4756					0.65
2020-04-13	19:00:00	13.5477					0.65
2020-04-13	20:00:00	12.79					0.65
2020-04-13	21:00:00	12.3142					0.65
2020-04-13	22:00:00	12.0638					0.65
2020-04-13	23:00:00	11.94					0.65
2020-04-14	0:00:00	11.8457	4:58:00	5:25:00	18:33:00	19:00:00	0.65
2020-04-14	1:00:00	11.6891					0.65
2020-04-14	2:00:00	11.38					0.65
2020-04-14	3:00:00	10.8923					0.65
2020-04-14	4:00:00	10.4571					0.65
2020-04-14	5:00:00	10.37					0.65
2020-04-14	6:00:00	10.8456					0.65
2020-04-14	7:00:00	11.7753					0.65
2020-04-14	8:00:00	12.97					0.65
2020-04-14	9:00:00	14.2499					0.65
2020-04-14	10:00:00	15.4737					0.65
2020-04-14	11:00:00	16.51					0.65
2020-04-14	12:00:00	17.2561					0.65
2020-04-14	13:00:00	17.7253					0.65
2020-04-14	14:00:00	17.96					0.65
2020-04-14	15:00:00	17.9894					0.65
2020-04-14	16:00:00	17.7912					0.65
2020-04-14	17:00:00	17.33					0.65
2020-04-14	18:00:00	16.6017					0.65
2020-04-14	19:00:00	15.7276					0.65
2020-04-14	20:00:00	14.86					0.65
2020-04-14	21:00:00	14.1296					0.65
2020-04-14	22:00:00	13.5793					0.65
2020-04-14	23:00:00	13.23					0.65
2020-04-15	0:00:00	13.0683	4:56:00	5:23:00	18:37:00	19:01:00	0.65
2020-04-15	1:00:00	12.9433					0.65
2020-04-15	2:00:00	12.67					0.65
2020-04-15	3:00:00	12.1428					0.65
2020-04-15	4:00:00	11.5751					0.65
2020-04-15	5:00:00	11.26					0.65
2020-04-15	6:00:00	11.4194					0.65
2020-04-15	7:00:00	11.9906					0.65
2020-04-15	8:00:00	12.84					0.65
2020-04-15	9:00:00	13.833					0.65
2020-04-15	10:00:00	14.8324					0.65
2020-04-15	11:00:00	15.7					0.65
2020-04-15	12:00:00	16.3251					0.65
2020-04-15	13:00:00	16.7065					0.65
2020-04-15	14:00:00	16.87					0.65
2020-04-15	15:00:00	16.8282					0.65
2020-04-15	16:00:00	16.5398					0.65
2020-04-15	17:00:00	15.95					0.65
2020-04-15	18:00:00	15.0464					0.65
2020-04-15	19:00:00	13.9864					0.65
2020-04-15	20:00:00	12.97					0.65
2020-04-15	21:00:00	12.1526					0.65
2020-04-15	22:00:00	11.5116					0.65
2020-04-15	23:00:00	10.98					0.65
2020-04-16	0:00:00	10.5055	4:55:00	5:22:00	18:35:00	19:02:00	0.65
2020-04-16	1:00:00	10.0949					0.65
2020-04-16	2:00:00	9.77					0.65
2020-04-16	3:00:00	9.56187					0.65
2020-04-16	4:00:00	9.53918					0.65
2020-04-16	5:00:00	9.78					0.65
2020-04-16	6:00:00	10.3341					0.65
2020-04-16	7:00:00	11.138					0.65
2020-04-16	8:00:00	12.1					0.65
2020-04-16	9:00:00	13.1162					0.65
2020-04-16	10:00:00	14.0343					0.65
2020-04-16	11:00:00	14.69					0.65
2020-04-16	12:00:00	14.9741					0.65
2020-04-16	13:00:00	14.9984					0.65
2020-04-16	14:00:00	14.93					0.65
2020-04-16	15:00:00	14.8815					0.65
2020-04-16	16:00:00	14.7484					0.65
2020-04-16	17:00:00	14.3718					0.65
2020-04-16	18:00:00	13.6545					0.65
2020-04-16	19:00:00	12.7466					0.65
2020-04-16	20:00:00	11.86					0.65
2020-04-16	21:00:00	11.1658					0.65
2020-04-16	22:00:00	10.673					0.65
2020-04-16	23:00:00	10.35					0.65
2020-04-17	0:00:00	10.1472	4:53:00	5:21:00	18:36:00	19:03:00	0.65
2020-04-17	1:00:00	9.9436					0.65
2020-04-17	2:00:00	9.6					0.65
2020-04-17	3:00:00	9.06225					0.65
2020-04-17	4:00:00	8.61556					0.65
2020-04-17	5:00:00	8.63					0.65
2020-04-17	6:00:00	9.37226					0.65
2020-04-17	7:00:00	10.6956					0.65
2020-04-17	8:00:00	12.35					0.65
2020-04-17	9:00:00	14.0817					0.65
2020-04-17	10:00:00	15.6223					0.65
2020-04-17	11:00:00	16.7					0.65
2020-04-17	12:00:00	17.1441					0.65
2020-04-17	13:00:00	17.1889					0.65
2020-04-17	14:00:00	17.17					0.65
2020-04-17	15:00:00	17.3132					0.65
2020-04-17	16:00:00	17.4044					0.65
2020-04-17	17:00:00	17.12					0.65
2020-04-17	18:00:00	16.2529					0.65
2020-04-17	19:00:00	15.0637					0.65
2020-04-17	20:00:00	13.93					0.65
2020-04-17	21:00:00	13.146					0.65
2020-04-17	22:00:00	12.6732					0.65
2020-04-17	23:00:00	12.39					0.65
2020-04-18	0:00:00	12.1864	4:52:00	5:19:00	18:36:00	19:04:00	0.65
2020-04-18	1:00:00	12					0.65
2020-04-18	2:00:00	11.78					0.65
2020-04-18	3:00:00	11.5035					0.65
2020-04-18	4:00:00	11.2583					0.65
2020-04-18	5:00:00	11.16					0.65
2020-04-18	6:00:00	11.3137					0.65
2020-04-18	7:00:00	11.7828					0.65
2020-04-18	8:00:00	12.62					0.65
2020-04-18	9:00:00	13.8171					0.65
2020-04-18	10:00:00	15.1217					0.65
2020-04-18	11:00:00	16.22					0.65
2020-04-18	12:00:00	16.8799					0.65
2020-04-18	13:00:00	17.1941					0.65
2020-04-18	14:00:00	17.337					0.65
2020-04-18	15:00:00	17.4201					0.65
2020-04-18	16:00:00	17.3048					0.65
2020-04-18	17:00:00	16.79					0.65
2020-04-18	18:00:00	15.7709					0.65
2020-04-18	19:00:00	14.5284					0.65
2020-04-18	20:00:00	13.44					0.65
2020-04-18	21:00:00	12.7844					0.65
2020-04-18	22:00:00	12.4458					0.65
2020-04-18	23:00:00	12.21					0.65
2020-04-19	0:00:00	11.9086	4:51:00	5:18:00	18:37:00	19:05:00	0.65
2020-04-19	1:00:00	11.5579					0.65
2020-04-19	2:00:00	11.22					0.65
2020-04-19	3:00:00	10.9611					0.65
2020-04-19	4:00:00	10.8627					0.65
2020-04-19	5:00:00	11.01					0.65
2020-04-19	6:00:00	11.4684					0.65
2020-04-19	7:00:00	12.2233					0.65
2020-04-19	8:00:00	13.24					0.65
2020-04-19	9:00:00	14.4547					0.65
2020-04-19	10:00:00	15.6877					0.65
2020-04-19	11:00:00	16.73					0.65
2020-04-19	12:00:00	17.4089					0.65
2020-04-19	13:00:00	17.6962					0.65
2020-04-19	14:00:00	17.6					0.65
2020-04-19	15:00:00	17.1405					0.65
2020-04-19	16:00:00	16.3868					0.65
2020-04-19	17:00:00	15.42					0.65
2020-04-19	18:00:00	14.3342					0.65
2020-04-19	19:00:00	13.2748					0.65
2020-04-19	20:00:00	12.4					0.65
2020-04-19	21:00:00	11.825					0.65
2020-04-19	22:00:00	11.4919					0.65
2020-04-19	23:00:00	11.3					0.65
2020-04-20	0:00:00	11.1585	4:49:00	5:16:00	18:38:00	19:06:00	0.65
2020-04-20	1:00:00	11.0182					0.65
2020-04-20	2:00:00	10.84					0.65
2020-04-20	3:00:00	10.6202					0.65
2020-04-20	4:00:00	10.496					0.65
2020-04-20	5:00:00	10.64					0.65
2020-04-20	6:00:00	11.1618					0.65
2020-04-20	7:00:00	11.9198					0.65
2020-04-20	8:00:00	12.71					0.65
2020-04-20	9:00:00	13.3742					0.65
2020-04-20	10:00:00	13.9398					0.65
2020-04-20	11:00:00	14.48					0.65
2020-04-20	12:00:00	15.039					0.65
2020-04-20	13:00:00	15.5433					0.65
2020-04-20	14:00:00	15.89					0.65
2020-04-20	15:00:00	15.9926					0.65
2020-04-20	16:00:00	15.8306					0.65
2020-04-20	17:00:00	15.4					0.65
2020-04-20	18:00:00	14.7242					0.65
2020-04-20	19:00:00	13.9371					0.65
2020-04-20	20:00:00	13.2					0.65
2020-04-20	21:00:00	12.6415					0.65
2020-04-20	22:00:00	12.2597					0.65
2020-04-20	23:00:00	12.02					0.65
2020-04-21	0:00:00	11.8812	4:48:00	5:15:00	18:39:00	19:07:00	0.65
2020-04-21	1:00:00	11.7758					0.65
2020-04-21	2:00:00	11.63					0.65
2020-04-21	3:00:00	11.4053					0.65
2020-04-21	4:00:00	11.2055					0.65
2020-04-21	5:00:00	11.17					0.65
2020-04-21	6:00:00	11.4022					0.65
2020-04-21	7:00:00	11.8611					0.65
2020-04-21	8:00:00	12.47					0.65
2020-04-21	9:00:00	13.1438					0.65
2020-04-21	10:00:00	13.7655					0.65
2020-04-21	11:00:00	14.21					0.65
2020-04-21	12:00:00	14.3892					0.65
2020-04-21	13:00:00	14.3634					0.65
2020-04-21	14:00:00	14.23					0.65
2020-04-21	15:00:00	14.0637					0.65
2020-04-21	16:00:00	13.8496					0.65
2020-04-21	17:00:00	13.55					0.65
2020-04-21	18:00:00	13.1444					0.65
2020-04-21	19:00:00	12.6797					0.65
2020-04-21	20:00:00	12.22					0.65
2020-04-21	21:00:00	11.8203					0.65
2020-04-21	22:00:00	11.5001					0.65
2020-04-21	23:00:00	11.27					0.65
2020-04-22	0:00:00	11.1186	4:46:00	5:14:00	18:40:00	19:08:00	0.65
2020-04-22	1:00:00	10.946					0.65
2020-04-22	2:00:00	10.63					0.65
2020-04-22	3:00:00	10.1223					0.65
2020-04-22	4:00:00	9.66898					0.65
2020-04-22	5:00:00	9.59					0.65
2020-04-22	6:00:00	10.1056					0.65
2020-04-22	7:00:00	11.0381					0.65
2020-04-22	8:00:00	12.11					0.65
2020-04-22	9:00:00	13.0914					0.65
2020-04-22	10:00:00	13.9423					0.65
2020-04-22	11:00:00	14.67					0.65
2020-04-22	12:00:00	15.2794					0.65
2020-04-22	13:00:00	15.7652					0.65
2020-04-22	14:00:00	16.12					0.65
2020-04-22	15:00:00	16.3252					0.65
2020-04-22	16:00:00	16.3194					0.65
2020-04-22	17:00:00	16.03					0.65
2020-04-22	18:00:00	15.4319					0.65
2020-04-22	19:00:00	14.6884					0.65
2020-04-22	20:00:00	14.01					0.65
2020-04-22	21:00:00	13.5511					0.65
2020-04-22	22:00:00	13.2428					0.65
2020-04-22	23:00:00	12.96					0.65
2020-04-23	0:00:00	12.6017	4:45:00	5:13:00	18:41:00	19:09:00	0.65
2020-04-23	1:00:00	12.1623					0.65
2020-04-23	2:00:00	11.66					0.65
2020-04-23	3:00:00	11.1438					0.65
2020-04-23	4:00:00	10.7861					0.65
2020-04-23	5:00:00	10.79					0.65
2020-04-23	6:00:00	11.2959					0.65
2020-04-23	7:00:00	12.1936					0.65
2020-04-23	8:00:00	13.31					0.65
2020-04-23	9:00:00	14.4829					0.65
2020-04-23	10:00:00	15.5925					0.65
2020-04-23	11:00:00	16.53					0.65
2020-04-23	12:00:00	17.2071					0.65
2020-04-23	13:00:00	17.6186					0.65
2020-04-23	14:00:00	17.78					0.65
2020-04-23	15:00:00	17.7014					0.65
2020-04-23	16:00:00	17.3707					0.65
2020-04-23	17:00:00	16.77					0.65
2020-04-23	18:00:00	15.9187					0.65
2020-04-23	19:00:00	14.9839					0.65
2020-04-23	20:00:00	14.17					0.65
2020-04-23	21:00:00	13.6301					0.65
2020-04-23	22:00:00	13.3139					0.65
2020-04-23	23:00:00	13.12					0.65
2020-04-24	0:00:00	12.9604	4:44:00	5:11:00	18:42:00	19:10:00	0.65
2020-04-24	1:00:00	12.8007					0.65
2020-04-24	2:00:00	12.62					0.65
2020-04-24	3:00:00	12.4195					0.65
2020-04-24	4:00:00	12.2889					0.65
2020-04-24	5:00:00	12.34					0.65
2020-04-24	6:00:00	12.6639					0.65
2020-04-24	7:00:00	13.2683					0.65
2020-04-24	8:00:00	14.14					0.65
2020-04-24	9:00:00	15.2271					0.65
2020-04-24	10:00:00	16.3224					0.65
2020-04-24	11:00:00	17.18					0.65
2020-04-24	12:00:00	17.634					0.65
2020-04-24	13:00:00	17.839					0.65
2020-04-24	14:00:00	18.03					0.65
2020-04-24	15:00:00	18.3474					0.65
2020-04-24	16:00:00	18.5544					0.65
2020-04-24	17:00:00	18.32					0.65
2020-04-24	18:00:00	17.4447					0.65
2020-04-24	19:00:00	16.2553					0.65
2020-04-24	20:00:00	15.21					0.65
2020-04-24	21:00:00	14.6468					0.65
2020-04-24	22:00:00	14.4216					0.65
2020-04-24	23:00:00	14.27					0.65
2020-04-25	0:00:00	13.9807	4:42:00	5:10:00	18:43:00	19:11:00	0.65
2020-04-25	1:00:00	13.5557					0.65
2020-04-25	2:00:00	13.05					0.65
2020-04-25	3:00:00	12.5361					0.65
2020-04-25	4:00:00	12.1547					0.65
2020-04-25	5:00:00	12.0639					0.65
2020-04-25	6:00:00	12.376					0.65
2020-04-25	7:00:00	13.0202					0.65
2020-04-25	8:00:00	13.88					0.65
2020-04-25	9:00:00	14.8328					0.65
2020-04-25	10:00:00	15.7307					0.65
2020-04-25	11:00:00	16.42					0.65
2020-04-25	12:00:00	16.7908					0.65
2020-04-25	13:00:00	16.9104					0.65
2020-04-25	14:00:00	16.89					0.65
2020-04-25	15:00:00	16.8051					0.65
2020-04-25	16:00:00	16.5867					0.65
2020-04-25	17:00:00	16.13					0.65
2020-04-25	18:00:00	15.3837					0.65
2020-04-25	19:00:00	14.5113					0.65
2020-04-25	20:00:00	13.73					0.65
2020-04-25	21:00:00	13.2006					0.65
2020-04-25	22:00:00	12.8579					0.65
2020-04-25	23:00:00	12.58					0.65
2020-04-26	0:00:00	12.2631	4:41:00	5:09:00	18:44:00	19:12:00	0.65
2020-04-26	1:00:00	11.8746					0.65
2020-04-26	2:00:00	11.4					0.65
2020-04-26	3:00:00	10.8801					0.65
2020-04-26	4:00:00	10.5774					0.65
2020-04-26	5:00:00	10.81					0.65
2020-04-26	6:00:00	11.7652					0.65
2020-04-26	7:00:00	13.1074					0.65
2020-04-26	8:00:00	14.37					0.65
2020-04-26	9:00:00	15.1967					0.65
2020-04-26	10:00:00	15.6719					0.65
2020-04-26	11:00:00	15.99					0.65
2020-04-26	12:00:00	16.2996					0.65
2020-04-26	13:00:00	16.5664					0.65
2020-04-26	14:00:00	16.71					0.65
2020-04-26	15:00:00	16.6629					0.65
2020-04-26	16:00:00	16.4078					0.65
2020-04-26	17:00:00	15.94					0.65
2020-04-26	18:00:00	15.2731					0.65
2020-04-26	19:00:00	14.4945					0.65
2020-04-26	20:00:00	13.71					0.65
2020-04-26	21:00:00	13.0117					0.65
2020-04-26	22:00:00	12.4372					0.65
2020-04-26	23:00:00	12.01					0.65
2020-04-27	0:00:00	11.7333	4:40:00	5:08:00	18:45:00	19:13:00	0.65
2020-04-27	1:00:00	11.5269					0.65
2020-04-27	2:00:00	11.29					0.65
2020-04-27	3:00:00	10.9756					0.65
2020-04-27	4:00:00	10.7516					0.65
2020-04-27	5:00:00	10.84					0.65
2020-04-27	6:00:00	11.3918					0.65
2020-04-27	7:00:00	12.2758					0.65
2020-04-27	8:00:00	13.29					0.65
2020-04-27	9:00:00	14.2564					0.65
2020-04-27	10:00:00	15.0926					0.65
2020-04-27	11:00:00	15.74					0.65
2020-04-27	12:00:00	16.1599					0.65
2020-04-27	13:00:00	16.3931					0.65
2020-04-27	14:00:00	16.5					0.65
2020-04-27	15:00:00	16.5142					0.65
2020-04-27	16:00:00	16.3613					0.65
2020-04-27	17:00:00	15.94					0.65
2020-04-27	18:00:00	15.2015					0.65
2020-04-27	19:00:00	14.307					0.65
2020-04-27	20:00:00	13.47					0.65
2020-04-27	21:00:00	12.8686					0.65
2020-04-27	22:00:00	12.5385					0.65
2020-04-27	23:00:00	12.48					0.65
2020-04-28	0:00:00	12.6457	4:38:00	5:06:00	18:46:00	19:14:00	0.65
2020-04-28	1:00:00	12.7976					0.65
2020-04-28	2:00:00	12.65					0.65
2020-04-28	3:00:00	12.049					0.65
2020-04-28	4:00:00	11.3675					0.65
2020-04-28	5:00:00	11.11					0.65
2020-04-28	6:00:00	11.6404					0.65
2020-04-28	7:00:00	12.7602					0.65
2020-04-28	8:00:00	14.13					0.65
2020-04-28	9:00:00	15.4507					0.65
2020-04-28	10:00:00	16.5836					0.65
2020-04-28	11:00:00	17.43					0.65
2020-04-28	12:00:00	17.932					0.65
2020-04-28	13:00:00	18.1937					0.65
2020-04-28	14:00:00	18.36					0.65
2020-04-28	15:00:00	18.5147					0.65
2020-04-28	16:00:00	18.4981					0.65
2020-04-28	17:00:00	18.09					0.65
2020-04-28	18:00:00	17.1672					0.65
2020-04-28	19:00:00	15.9959					0.65
2020-04-28	20:00:00	14.94					0.65
2020-04-28	21:00:00	14.28					0.65
2020-04-28	22:00:00	13.9648					0.65
2020-04-28	23:00:00	13.86					0.65
2020-04-29	0:00:00	13.842	4:37:00	5:05:00	18:47:00	19:15:00	0.65
2020-04-29	1:00:00	13.829					0.65
2020-04-29	2:00:00	13.75					0.65
2020-04-29	3:00:00	13.5788					0.65
2020-04-29	4:00:00	13.4692					0.65
2020-04-29	5:00:00	13.62					0.65
2020-04-29	6:00:00	14.1866					0.65
2020-04-29	7:00:00	15.1506					0.65
2020-04-29	8:00:00	16.1636					0.65
2020-04-29	9:00:00	17.682					0.65
2020-04-29	10:00:00	19.2261					0.65
2020-04-29	11:00:00	20.5727					0.65
2020-04-29	12:00:00	21.5461					0.65
2020-04-29	13:00:00	22.1615					0.65
2020-04-29	14:00:00	22.4818					0.65
2020-04-29	15:00:00	22.5544					0.65
2020-04-29	16:00:00	22.3644					0.65
2020-04-29	17:00:00	21.8818					0.65
2020-04-29	18:00:00	21.1024					0.65
2020-04-29	19:00:00	20.1268					0.65
2020-04-29	20:00:00	19.0818					0.65
2020-04-29	21:00:00	18.0858					0.65
2020-04-29	22:00:00	17.2238					0.65
2020-04-29	23:00:00	16.5727					0.65
2020-04-30	0:00:00	16.1662	4:36:00	5:04:00	18:47:00	19:16:00	0.65
2020-04-30	1:00:00	15.866					0.65
2020-04-30	2:00:00	15.4909					0.65
2020-04-30	3:00:00	14.9444					0.65
2020-04-30	4:00:00	14.4687					0.65
2020-04-30	5:00:00	14.3909					0.65
2020-04-30	6:00:00	14.9438					0.65
2020-04-30	7:00:00	15.9837					0.65
2020-04-30	8:00:00	17.2727					0.65
2020-04-30	9:00:00	18.5891					0.65
2020-04-30	10:00:00	19.7756					0.65
2020-04-30	11:00:00	20.6909					0.65
2020-04-30	12:00:00	21.2375					0.65
2020-04-30	13:00:00	21.4915					0.65
2020-04-30	14:00:00	21.5727					0.65
2020-04-30	15:00:00	21.5574					0.65
2020-04-30	16:00:00	21.3471					0.65
2020-04-30	17:00:00	20.8					0.65
2020-04-30	18:00:00	19.8482					0.65
2020-04-30	19:00:00	18.7201					0.65
2020-04-30	20:00:00	17.7182					0.65
2020-04-30	21:00:00	17.0666					0.65
2020-04-30	22:00:00	16.6767					0.65
2020-04-30	23:00:00	16.3818					0.65
2020-05-01	0:00:00	16.0505	4:35:00	5:03:00	18:48:00	19:17:00	0.65
2020-05-01	1:00:00	15.6929					0.65
2020-05-01	2:00:00	15.3545					0.65
2020-05-01	3:00:00	15.0892					0.65
2020-05-01	4:00:00	14.9845					0.65
2020-05-01	5:00:00	15.1364					0.65
2020-05-01	6:00:00	15.6292					0.65
2020-05-01	7:00:00	16.5019					0.65
2020-05-01	8:00:00	17.7818					0.65
2020-05-01	9:00:00	19.4271					0.65
2020-05-01	10:00:00	21.1198					0.65
2020-05-01	11:00:00	22.4727					0.65
2020-05-01	12:00:00	23.207					0.65
2020-05-01	13:00:00	23.477					0.65
2020-05-01	14:00:00	23.5455					0.65
2020-05-01	15:00:00	23.5898					0.65
2020-05-01	16:00:00	23.4457					0.65
2020-05-01	17:00:00	22.8636					0.65
2020-05-01	18:00:00	21.6985					0.65
2020-05-01	19:00:00	20.2239					0.65
2020-05-01	20:00:00	18.8182					0.65
2020-05-01	21:00:00	17.7857					0.65
2020-05-01	22:00:00	17.1348					0.65
2020-05-01	23:00:00	16.8					0.65
2020-05-02	0:00:00	16.6945	4:33:00	5:02:00	18:49:00	19:18:00	0.65
2020-05-02	1:00:00	16.6467					0.65
2020-05-02	2:00:00	16.4636					0.65
2020-05-02	3:00:00	16.0362					0.65
2020-05-02	4:00:00	15.5904					0.65
2020-05-02	5:00:00	15.4364					0.65
2020-05-02	6:00:00	15.7982					0.65
2020-05-02	7:00:00	16.5572					0.65
2020-05-02	8:00:00	17.5091					0.65
2020-05-02	9:00:00	18.481					0.65
2020-05-02	10:00:00	19.4256					0.65
2020-05-02	11:00:00	20.3273					0.65
2020-05-02	12:00:00	21.1625					0.65
2020-05-02	13:00:00	21.8771					0.65
2020-05-02	14:00:00	22.4091					0.65
2020-05-02	15:00:00	22.6919					0.65
2020-05-02	16:00:00	22.6401					0.65
2020-05-02	17:00:00	22.1636					0.65
2020-05-02	18:00:00	21.2342					0.65
2020-05-02	19:00:00	20.0708					0.65
2020-05-02	20:00:00	18.9545					0.65
2020-05-02	21:00:00	18.1007					0.65
2020-05-02	22:00:00	17.4624					0.65
2020-05-02	23:00:00	16.9273					0.65
2020-05-03	0:00:00	16.3992	4:32:00	5:00:00	18:50:00	19:19:00	0.65
2020-05-03	1:00:00	15.8467					0.65
2020-05-03	2:00:00	15.2545					0.65
2020-05-03	3:00:00	14.6528					0.65
2020-05-03	4:00:00	14.2522					0.65
2020-05-03	5:00:00	14.3091					0.65
2020-05-03	6:00:00	14.9867					0.65
2020-05-03	7:00:00	16.0777					0.65
2020-05-03	8:00:00	17.2818					0.65
2020-05-03	9:00:00	18.3654					0.65
2020-05-03	10:00:00	19.36					0.65
2020-05-03	11:00:00	20.3636					0.65
2020-05-03	12:00:00	21.411					0.65
2020-05-03	13:00:00	22.2837					0.65
2020-05-03	14:00:00	22.7					0.65
2020-05-03	15:00:00	22.4662					0.65
2020-05-03	16:00:00	21.7414					0.65
2020-05-03	17:00:00	20.7727					0.65
2020-05-03	18:00:00	19.7806					0.65
2020-05-03	19:00:00	18.8789					0.65
2020-05-03	20:00:00	18.1545					0.65
2020-05-03	21:00:00	17.6655					0.65
2020-05-03	22:00:00	17.353					0.65
2020-05-03	23:00:00	17.1292					0.65
2020-05-04	0:00:00	16.9138	4:31:00	4:59:00	18:51:00	19:20:00	0.65
2020-05-04	1:00:00	16.6574					0.65
2020-05-04	2:00:00	16.3182					0.65
2020-05-04	3:00:00	15.8924					0.65
2020-05-04	4:00:00	15.5276					0.65
2020-05-04	5:00:00	15.4091					0.65
2020-05-04	6:00:00	15.6744					0.65
2020-05-04	7:00:00	16.2692					0.65
2020-05-04	8:00:00	17.0909					0.65
2020-05-04	9:00:00	18.0371					0.65
2020-05-04	10:00:00	19.0049					0.65
2020-05-04	11:00:00	19.8909					0.65
2020-05-04	12:00:00	20.6113					0.65
2020-05-04	13:00:00	21.1589					0.65
2020-05-04	14:00:00	21.5455					0.65
2020-05-04	15:00:00	21.759					0.65
2020-05-04	16:00:00	21.691					0.65
2020-05-04	17:00:00	21.2091					0.65
2020-05-04	18:00:00	20.2545					0.65
2020-05-04	19:00:00	19.0634					0.65
2020-05-04	20:00:00	17.9455					0.65
2020-05-04	21:00:00	17.1462					0.65
2020-05-04	22:00:00	16.6535					0.65
2020-05-04	23:00:00	16.3909					0.65
2020-05-05	0:00:00	16.2793	4:30:00	4:58:00	18:52:00	19:21:00	0.65
2020-05-05	1:00:00	16.2284					0.65
2020-05-05	2:00:00	16.1455					0.65
2020-05-05	3:00:00	15.9804					0.65
2020-05-05	4:00:00	15.8556					0.65
2020-05-05	5:00:00	15.9364					0.65
2020-05-05	6:00:00	16.3457					0.65
2020-05-05	7:00:00	17.0373					0.65
2020-05-05	8:00:00	17.9229					0.65
2020-05-05	9:00:00	18.9022					0.65
2020-05-05	10:00:00	19.8291					0.65
2020-05-05	11:00:00	20.5455					0.65
2020-05-05	12:00:00	20.944					0.65
2020-05-05	13:00:00	21.1197					0.65
2020-05-05	14:00:00	21.2182					0.65
2020-05-05	15:00:00	21.3305					0.65
2020-05-05	16:00:00	21.3302					0.65
2020-05-05	17:00:00	21.0364					0.65
2020-05-05	18:00:00	20.3326					0.65
2020-05-05	19:00:00	19.3608					0.65
2020-05-05	20:00:00	18.3273					0.65
2020-05-05	21:00:00	17.4078					0.65
2020-05-05	22:00:00	16.655					0.65
2020-05-05	23:00:00	16.0909					0.65
2020-05-06	0:00:00	15.7117	4:29:00	4:57:00	18:53:00	19:22:00	0.65
2020-05-06	1:00:00	15.4104					0.65
2020-05-06	2:00:00	15.0545					0.65
2020-05-06	3:00:00	14.5816					0.65
2020-05-06	4:00:00	14.2097					0.65
2020-05-06	5:00:00	14.2273					0.65
2020-05-06	6:00:00	14.8364					0.65
2020-05-06	7:00:00	15.8944					0.65
2020-05-06	8:00:00	17.1727					0.65
2020-05-06	9:00:00	18.4683					0.65
2020-05-06	10:00:00	19.6809					0.65
2020-05-06	11:00:00	20.7364					0.65
2020-05-06	12:00:00	21.5717					0.65
2020-05-06	13:00:00	22.1704					0.65
2020-05-06	14:00:00	22.5273					0.65
2020-05-06	15:00:00	22.632					0.65
2020-05-06	16:00:00	22.4533					0.65
2020-05-06	17:00:00	21.9545					0.65
2020-05-06	18:00:00	21.1432					0.65
2020-05-06	19:00:00	20.2035					0.65
2020-05-06	20:00:00	19.3636					0.65
2020-05-06	21:00:00	18.7988					0.65
2020-05-06	22:00:00	18.4714					0.65
2020-05-06	23:00:00	18.2909					0.65
2020-05-07	0:00:00	18.1638	4:28:00	4:56:00	18:54:00	19:23:00	0.65
2020-05-07	1:00:00	17.9847					0.65
2020-05-07	2:00:00	17.6455					0.65
2020-05-07	3:00:00	17.1195					0.65
2020-05-07	4:00:00	16.7073					0.65
2020-05-07	5:00:00	16.7909					0.65
2020-05-07	6:00:00	17.613					0.65
2020-05-07	7:00:00	18.8585					0.65
2020-05-07	8:00:00	20.0727					0.65
2020-05-07	9:00:00	20.9072					0.65
2020-05-07	10:00:00	21.4375					0.65
2020-05-07	11:00:00	21.8455					0.65
2020-05-07	12:00:00	22.265					0.65
2020-05-07	13:00:00	22.6392					0.65
2020-05-07	14:00:00	22.8636					0.65
2020-05-07	15:00:00	22.8504					0.65
2020-05-07	16:00:00	22.5789					0.65
2020-05-07	17:00:00	22.0455					0.65
2020-05-07	18:00:00	21.2692					0.65
2020-05-07	19:00:00	20.361					0.65
2020-05-07	20:00:00	19.4545					0.65
2020-05-07	21:00:00	18.6664					0.65
2020-05-07	22:00:00	18.0442					0.65
2020-05-07	23:00:00	17.6182					0.65
2020-05-08	0:00:00	17.3842	4:26:00	4:55:00	18:55:00	19:24:00	0.65
2020-05-08	1:00:00	17.2005					0.65
2020-05-08	2:00:00	16.8909					0.65
2020-05-08	3:00:00	16.3705					0.65
2020-05-08	4:00:00	15.9194					0.65
2020-05-08	5:00:00	15.9091					0.65
2020-05-08	6:00:00	16.5904					0.65
2020-05-08	7:00:00	17.732					0.65
2020-05-08	8:00:00	18.9818					0.65
2020-05-08	9:00:00	20.0558					0.65
2020-05-08	10:00:00	20.9406					0.65
2020-05-08	11:00:00	21.6909					0.65
2020-05-08	12:00:00	22.338					0.65
2020-05-08	13:00:00	22.8207					0.65
2020-05-08	14:00:00	23.0545					0.65
2020-05-08	15:00:00	22.9694					0.65
2020-05-08	16:00:00	22.5516					0.65
2020-05-08	17:00:00	21.8018					0.65
2020-05-08	18:00:00	20.7561					0.65
2020-05-08	19:00:00	19.5931					0.65
2020-05-08	20:00:00	18.5273					0.65
2020-05-08	21:00:00	17.7227					0.65
2020-05-08	22:00:00	17.1426					0.65
2020-05-08	23:00:00	16.7					0.65
2020-05-09	0:00:00	16.3127	4:25:00	4:54:00	18:56:00	19:25:00	0.65
2020-05-09	1:00:00	15.9172					0.65
2020-05-09	2:00:00	15.4545					0.65
2020-05-09	3:00:00	14.9151					0.65
2020-05-09	4:00:00	14.4851					0.65
2020-05-09	5:00:00	14.4					0.65
2020-05-09	6:00:00	14.8236					0.65
2020-05-09	7:00:00	15.6337					0.65
2020-05-09	8:00:00	16.6364					0.65
2020-05-09	9:00:00	17.6369					0.65
2020-05-09	10:00:00	18.4367					0.65
2020-05-09	11:00:00	18.8364					0.65
2020-05-09	12:00:00	18.7116					0.65
2020-05-09	13:00:00	18.2396					0.65
2020-05-09	14:00:00	17.6727					0.65
2020-05-09	15:00:00	17.2041					0.65
2020-05-09	16:00:00	16.7899					0.65
2020-05-09	17:00:00	16.3273					0.65
2020-05-09	18:00:00	15.7468					0.65
2020-05-09	19:00:00	15.1138					0.65
2020-05-09	20:00:00	14.5273					0.65
2020-05-09	21:00:00	14.0704					0.65
2020-05-09	22:00:00	13.763					0.65
2020-05-09	23:00:00	13.6091					0.65
2020-05-10	0:00:00	13.5925	4:24:00	4:53:00	18:57:00	19:26:00	0.65
2020-05-10	1:00:00	13.6164					0.65
2020-05-10	2:00:00	13.5636					0.65
2020-05-10	3:00:00	13.3771					0.65
2020-05-10	4:00:00	13.2389					0.65
2020-05-10	5:00:00	13.3909					0.65
2020-05-10	6:00:00	14.0014					0.65
2020-05-10	7:00:00	14.9438					0.65
2020-05-10	8:00:00	16.0182					0.65
2020-05-10	9:00:00	17.0565					0.65
2020-05-10	10:00:00	18.0195					0.65
2020-05-10	11:00:00	18.9					0.65
2020-05-10	12:00:00	19.6793					0.65
2020-05-10	13:00:00	20.2926					0.65
2020-05-10	14:00:00	20.6636					0.65
2020-05-10	15:00:00	20.7368					0.65
2020-05-10	16:00:00	20.5391					0.65
2020-05-10	17:00:00	20.1182					0.65
2020-05-10	18:00:00	19.524					0.65
2020-05-10	19:00:00	18.8156					0.65
2020-05-10	20:00:00	18.0545					0.65
2020-05-10	21:00:00	17.3026					0.65
2020-05-10	22:00:00	16.6236					0.65
2020-05-10	23:00:00	16.0818					0.65
2020-05-11	0:00:00	15.7101	4:23:00	4:52:00	18:57:00	19:26:00	0.65
2020-05-11	1:00:00	15.4152					0.65
2020-05-11	2:00:00	15.0727					0.65
2020-05-11	3:00:00	14.6215					0.65
2020-05-11	4:00:00	14.2543					0.65
2020-05-11	5:00:00	14.2273					0.65
2020-05-11	6:00:00	14.7218					0.65
2020-05-11	7:00:00	15.6195					0.65
2020-05-11	8:00:00	16.7273					0.65
2020-05-11	9:00:00	17.856					0.65
2020-05-11	10:00:00	18.8333					0.65
2020-05-11	11:00:00	19.4909					0.65
2020-05-11	12:00:00	19.7238					0.65
2020-05-11	13:00:00	19.6805					0.65
2020-05-11	14:00:00	19.5727					0.65
2020-05-11	15:00:00	19.5456					0.65
2020-05-11	16:00:00	19.478					0.65
2020-05-11	17:00:00	19.1818					0.65
2020-05-11	18:00:00	18.5394					0.65
2020-05-11	19:00:00	17.7133					0.65
2020-05-11	20:00:00	16.9364					0.65
2020-05-11	21:00:00	16.3971					0.65
2020-05-11	22:00:00	16.1078					0.65
2020-05-11	23:00:00	16.0364					0.65
2020-05-12	0:00:00	16.1212	4:22:00	4:51:00	18:58:00	19:27:00	0.65
2020-05-12	1:00:00	16.1821					0.65
2020-05-12	2:00:00	16.0091					0.65
2020-05-12	3:00:00	15.4947					0.65
2020-05-12	4:00:00	14.9415					0.65
2020-05-12	5:00:00	14.7545					0.65
2020-05-12	6:00:00	15.2202					0.65
2020-05-12	7:00:00	16.1499					0.65
2020-05-12	8:00:00	17.2364					0.65
2020-05-12	9:00:00	18.213					0.65
2020-05-12	10:00:00	18.9764					0.65
2020-05-12	11:00:00	19.4636					0.65
2020-05-12	12:00:00	19.6502					0.65
2020-05-12	13:00:00	19.6644					0.65
2020-05-12	14:00:00	19.6727					0.65
2020-05-12	15:00:00	19.7744					0.65
2020-05-12	16:00:00	19.7991					0.65
2020-05-12	17:00:00	19.5091					0.65
2020-05-12	18:00:00	18.7582					0.65
2020-05-12	19:00:00	17.7665					0.65
2020-05-12	20:00:00	16.8455					0.65
2020-05-12	21:00:00	16.2371					0.65
2020-05-12	22:00:00	15.9056					0.65
2020-05-12	23:00:00	15.7455					0.65
2020-05-13	0:00:00	15.6563	4:21:00	4:50:00	18:59:00	19:28:00	0.65
2020-05-13	1:00:00	15.5574					0.65
2020-05-13	2:00:00	15.3727					0.65
2020-05-13	3:00:00	15.0898					0.65
2020-05-13	4:00:00	14.9491					0.65
2020-05-13	5:00:00	15.2545					0.65
2020-05-13	6:00:00	16.2028					0.65
2020-05-13	7:00:00	17.5614					0.65
2020-05-13	8:00:00	18.9909					0.65
2020-05-13	9:00:00	20.2112					0.65
2020-05-13	10:00:00	21.1809					0.65
2020-05-13	11:00:00	21.9182					0.65
2020-05-13	12:00:00	22.4402					0.65
2020-05-13	13:00:00	22.7603					0.65
2020-05-13	14:00:00	22.8909					0.65
2020-05-13	15:00:00	22.8388					0.65
2020-05-13	16:00:00	22.5883					0.65
2020-05-13	17:00:00	22.1182					0.65
2020-05-13	18:00:00	21.4363					0.65
2020-05-13	19:00:00	20.667					0.65
2020-05-13	20:00:00	19.9636					0.65
2020-05-13	21:00:00	19.4425					0.65
2020-05-13	22:00:00	19.0715					0.65
2020-05-13	23:00:00	18.7818					0.65
2020-05-14	0:00:00	18.5087	4:20:00	4:50:00	19:00:00	19:29:00	0.65
2020-05-14	1:00:00	18.2048					0.65
2020-05-14	2:00:00	17.8273					0.65
2020-05-14	3:00:00	17.3694					0.65
2020-05-14	4:00:00	16.9689					0.65
2020-05-14	5:00:00	16.8					0.65
2020-05-14	6:00:00	16.9907					0.65
2020-05-14	7:00:00	17.4852					0.65
2020-05-14	8:00:00	18.1818					0.65
2020-05-14	9:00:00	18.9754					0.65
2020-05-14	10:00:00	19.7466					0.65
2020-05-14	11:00:00	20.3727					0.65
2020-05-14	12:00:00	20.7647					0.65
2020-05-14	13:00:00	20.9684					0.65
2020-05-14	14:00:00	21.0636					0.65
2020-05-14	15:00:00	21.0976					0.65
2020-05-14	16:00:00	20.9875					0.65
2020-05-14	17:00:00	20.6182					0.65
2020-05-14	18:00:00	19.924					0.65
2020-05-14	19:00:00	19.0387					0.65
2020-05-14	20:00:00	18.1455					0.65
2020-05-14	21:00:00	17.3982					0.65
2020-05-14	22:00:00	16.8326					0.65
2020-05-14	23:00:00	16.4545					0.65
2020-05-15	0:00:00	16.2477	4:19:00	4:49:00	19:01:00	19:30:00	0.65
2020-05-15	1:00:00	16.1057					0.65
2020-05-15	2:00:00	15.9					0.65
2020-05-15	3:00:00	15.5659					0.65
2020-05-15	4:00:00	15.2956					0.65
2020-05-15	5:00:00	15.3455					0.65
2020-05-15	6:00:00	15.894					0.65
2020-05-15	7:00:00	16.8093					0.65
2020-05-15	8:00:00	17.8818					0.65
2020-05-15	9:00:00	18.9217					0.65
2020-05-15	10:00:00	19.8185					0.65
2020-05-15	11:00:00	20.4818					0.65
2020-05-15	12:00:00	20.8547					0.65
2020-05-15	13:00:00	21.0146					0.65
2020-05-15	14:00:00	21.0727					0.65
2020-05-15	15:00:00	21.095					0.65
2020-05-15	16:00:00	20.9666					0.65
2020-05-15	17:00:00	20.5273					0.65
2020-05-15	18:00:00	19.6911					0.65
2020-05-15	19:00:00	18.6689					0.65
2020-05-15	20:00:00	17.7455					0.65
2020-05-15	21:00:00	17.1368					0.65
2020-05-15	22:00:00	16.7829					0.65
2020-05-15	23:00:00	16.5545					0.65
2020-05-16	0:00:00	16.3326	4:18:00	4:48:00	19:02:00	19:31:00	0.65
2020-05-16	1:00:00	16.0376					0.65
2020-05-16	2:00:00	15.6					0.65
2020-05-16	3:00:00	15.0274					0.65
2020-05-16	4:00:00	14.6357					0.65
2020-05-16	5:00:00	14.8182					0.65
2020-05-16	6:00:00	15.8192					0.65
2020-05-16	7:00:00	17.2885					0.65
2020-05-16	8:00:00	18.7273					0.65
2020-05-16	9:00:00	19.7458					0.65
2020-05-16	10:00:00	20.3909					0.65
2020-05-16	11:00:00	20.8182					0.65
2020-05-16	12:00:00	21.1561					0.65
2020-05-16	13:00:00	21.4228					0.65
2020-05-16	14:00:00	21.6091					0.65
2020-05-16	15:00:00	21.6894					0.65
2020-05-16	16:00:00	21.5733					0.65
2020-05-16	17:00:00	21.1545					0.65
2020-05-16	18:00:00	20.3818					0.65
2020-05-16	19:00:00	19.4249					0.65
2020-05-16	20:00:00	18.5091					0.65
2020-05-16	21:00:00	17.8148					0.65
2020-05-16	22:00:00	17.3442					0.65
2020-05-16	23:00:00	17.0545					0.65
2020-05-17	0:00:00	16.8932	4:18:00	4:47:00	19:03:00	19:32:00	0.65
2020-05-17	1:00:00	16.767					0.65
2020-05-17	2:00:00	16.5727					0.65
2020-05-17	3:00:00	16.2659					0.65
2020-05-17	4:00:00	16.0372					0.65
2020-05-17	5:00:00	16.1364					0.65
2020-05-17	6:00:00	16.741					0.65
2020-05-17	7:00:00	17.741					0.65
2020-05-17	8:00:00	18.9545					0.65
2020-05-17	9:00:00	20.2106					0.65
2020-05-17	10:00:00	21.3825					0.65
2020-05-17	11:00:00	22.3545					0.65
2020-05-17	12:00:00	23.0403					0.65
2020-05-17	13:00:00	23.4692					0.65
2020-05-17	14:00:00	23.7					0.65
2020-05-17	15:00:00	23.7627					0.65
2020-05-17	16:00:00	23.5731					0.65
2020-05-17	17:00:00	23.0182					0.65
2020-05-17	18:00:00	22.0527					0.65
2020-05-17	19:00:00	20.9009					0.65
2020-05-17	20:00:00	19.8545					0.65
2020-05-17	21:00:00	19.135					0.65
2020-05-17	22:00:00	18.6817					0.65
2020-05-17	23:00:00	18.3636					0.65
2020-05-18	0:00:00	18.0727	4:17:00	4:46:00	19:03:00	19:33:00	0.65
2020-05-18	1:00:00	17.7919					0.65
2020-05-18	2:00:00	17.5273					0.65
2020-05-18	3:00:00	17.3009					0.65
2020-05-18	4:00:00	17.1998					0.65
2020-05-18	5:00:00	17.3273					0.65
2020-05-18	6:00:00	17.753					0.65
2020-05-18	7:00:00	18.4128					0.65
2020-05-18	8:00:00	19.2091					0.65
2020-05-18	9:00:00	20.0561					0.65
2020-05-18	10:00:00	20.9162					0.65
2020-05-18	11:00:00	21.7636					0.65
2020-05-18	12:00:00	22.5569					0.65
2020-05-18	13:00:00	23.1911					0.65
2020-05-18	14:00:00	23.5455					0.65
2020-05-18	15:00:00	23.5327					0.65
2020-05-18	16:00:00	23.1998					0.65
2020-05-18	17:00:00	22.6273					0.65
2020-05-18	18:00:00	21.8975					0.65
2020-05-18	19:00:00	21.1003					0.65
2020-05-18	20:00:00	20.3273					0.65
2020-05-18	21:00:00	19.654					0.65
2020-05-18	22:00:00	19.092					0.65
2020-05-18	23:00:00	18.6364					0.65
2020-05-19	0:00:00	18.2742	4:16:00	4:46:00	19:04:00	19:34:00	0.65
2020-05-19	1:00:00	17.9592					0.65
2020-05-19	2:00:00	17.6364					0.65
2020-05-19	3:00:00	17.2968					0.65
2020-05-19	4:00:00	17.1145					0.65
2020-05-19	5:00:00	17.3091					0.65
2020-05-19	6:00:00	18.015					0.65
2020-05-19	7:00:00	19.0247					0.65
2020-05-19	8:00:00	20.0455					0.65
2020-05-19	9:00:00	20.8615					0.65
2020-05-19	10:00:00	21.5656					0.65
2020-05-19	11:00:00	22.3273					0.65
2020-05-19	12:00:00	23.254					0.65
2020-05-19	13:00:00	24.2039					0.65
2020-05-19	14:00:00	24.9727					0.65
2020-05-19	15:00:00	25.3806					0.65
2020-05-19	16:00:00	25.3453					0.65
2020-05-19	17:00:00	24.8091					0.65
2020-05-19	18:00:00	23.7717					0.65
2020-05-19	19:00:00	22.4636					0.65
2020-05-19	20:00:00	21.1727					0.65
2020-05-19	21:00:00	20.1352					0.65
2020-05-19	22:00:00	19.3794					0.65
2020-05-19	23:00:00	18.8818					0.65
2020-05-20	0:00:00	18.5928	4:15:00	4:45:00	19:05:00	19:35:00	0.65
2020-05-20	1:00:00	18.3588					0.65
2020-05-20	2:00:00	18					0.65
2020-05-20	3:00:00	17.4301					0.65
2020-05-20	4:00:00	16.9365					0.65
2020-05-20	5:00:00	16.9					0.65
2020-05-20	6:00:00	17.5867					0.65
2020-05-20	7:00:00	18.8042					0.65
2020-05-20	8:00:00	20.2455					0.65
2020-05-20	9:00:00	21.6402					0.65
2020-05-20	10:00:00	22.8658					0.65
2020-05-20	11:00:00	23.8364					0.65
2020-05-20	12:00:00	24.4931					0.65
2020-05-20	13:00:00	24.8856					0.65
2020-05-20	14:00:00	25.0909					0.65
2020-05-20	15:00:00	25.1478					0.65
2020-05-20	16:00:00	24.9435					0.65
2020-05-20	17:00:00	24.3273					0.65
2020-05-20	18:00:00	23.2299					0.65
2020-05-20	19:00:00	21.9081					0.65
2020-05-20	20:00:00	20.7					0.65
2020-05-20	21:00:00	19.8633					0.65
2020-05-20	22:00:00	19.333					0.65
2020-05-20	23:00:00	18.9636					0.65
2020-05-21	0:00:00	18.6234	4:14:00	4:44:00	19:06:00	19:36:00	0.65
2020-05-21	1:00:00	18.2354					0.65
2020-05-21	2:00:00	17.7364					0.65
2020-05-21	3:00:00	17.1342					0.65
2020-05-21	4:00:00	16.7209					0.65
2020-05-21	5:00:00	16.8594					0.65
2020-05-21	6:00:00	17.7887					0.65
2020-05-21	7:00:00	19.2507					0.65
2020-05-21	8:00:00	20.8636					0.65
2020-05-21	9:00:00	22.3027					0.65
2020-05-21	10:00:00	23.4729					0.65
2020-05-21	11:00:00	24.3364					0.65
2020-05-21	12:00:00	24.8821					0.65
2020-05-21	13:00:00	25.2052					0.65
2020-05-21	14:00:00	25.4273					0.65
2020-05-21	15:00:00	25.616					0.65
2020-05-21	16:00:00	25.623					0.65
2020-05-21	17:00:00	25.2455					0.65
2020-05-21	18:00:00	24.3692					0.65
2020-05-21	19:00:00	23.2329					0.65
2020-05-21	20:00:00	22.1636					0.65
2020-05-21	21:00:00	21.4105					0.65
2020-05-21	22:00:00	20.9116					0.65
2020-05-21	23:00:00	20.5273					0.65
2020-05-22	0:00:00	20.1374	4:14:00	4:43:00	19:07:00	19:37:00	0.65
2020-05-22	1:00:00	19.6995					0.65
2020-05-22	2:00:00	19.1909					0.65
2020-05-22	3:00:00	18.6317					0.65
2020-05-22	4:00:00	18.2139					0.65
2020-05-22	5:00:00	18.1727					0.65
2020-05-22	6:00:00	18.6692					0.65
2020-05-22	7:00:00	19.5689					0.65
2020-05-22	8:00:00	20.6636					0.65
2020-05-22	9:00:00	21.7578					0.65
2020-05-22	10:00:00	22.7076					0.65
2020-05-22	11:00:00	23.3818					0.65
2020-05-22	12:00:00	23.7028					0.65
2020-05-22	13:00:00	23.8064					0.65
2020-05-22	14:00:00	23.8818					0.65
2020-05-22	15:00:00	24.04					0.65
2020-05-22	16:00:00	24.0788					0.65
2020-05-22	17:00:00	23.7182					0.65
2020-05-22	18:00:00	22.7865					0.65
2020-05-22	19:00:00	21.5472					0.65
2020-05-22	20:00:00	20.3727					0.65
2020-05-22	21:00:00	19.5516					0.65
2020-05-22	22:00:00	19.0374					0.65
2020-05-22	23:00:00	18.7					0.65
2020-05-23	0:00:00	18.4227	4:13:00	4:43:00	19:08:00	19:38:00	0.65
2020-05-23	1:00:00	18.1424					0.65
2020-05-23	2:00:00	17.8091					0.65
2020-05-23	3:00:00	17.4211					0.65
2020-05-23	4:00:00	17.1689					0.65
2020-05-23	5:00:00	17.2909					0.65
2020-05-23	6:00:00	17.9442					0.65
2020-05-23	7:00:00	18.9607					0.65
2020-05-23	8:00:00	20.0909					0.65
2020-05-23	9:00:00	21.1211					0.65
2020-05-23	10:00:00	21.981					0.65
2020-05-23	11:00:00	22.6364					0.65
2020-05-23	12:00:00	23.0657					0.65
2020-05-23	13:00:00	23.2996					0.65
2020-05-23	14:00:00	23.3818					0.65
2020-05-23	15:00:00	23.3341					0.65
2020-05-23	16:00:00	23.0906					0.65
2020-05-23	17:00:00	22.5636					0.65
2020-05-23	18:00:00	21.7178					0.65
2020-05-23	19:00:00	20.7271					0.65
2020-05-23	20:00:00	19.8182					0.65
2020-05-23	21:00:00	19.163					0.65
2020-05-23	22:00:00	18.7164					0.65
2020-05-23	23:00:00	18.3787					0.65
2020-05-24	0:00:00	18.0661	4:12:00	4:42:00	19:08:00	19:38:00	0.65
2020-05-24	1:00:00	17.7569					0.65
2020-05-24	2:00:00	17.4455					0.65
2020-05-24	3:00:00	17.1563					0.65
2020-05-24	4:00:00	17.0365					0.65
2020-05-24	5:00:00	17.2636					0.65
2020-05-24	6:00:00	17.9428					0.65
2020-05-24	7:00:00	18.8892					0.65
2020-05-24	8:00:00	19.8455					0.65
2020-05-24	9:00:00	20.6156					0.65
2020-05-24	10:00:00	21.2486					0.65
2020-05-24	11:00:00	21.8545					0.65
2020-05-24	12:00:00	22.5062					0.65
2020-05-24	13:00:00	23.1263					0.65
2020-05-24	14:00:00	23.6					0.65
2020-05-24	15:00:00	23.8297					0.65
2020-05-24	16:00:00	23.7855					0.65
2020-05-24	17:00:00	23.4545					0.65
2020-05-24	18:00:00	22.8563					0.65
2020-05-24	19:00:00	22.1386					0.65
2020-05-24	20:00:00	21.4818					0.65
2020-05-24	21:00:00	21.0196					0.65
2020-05-24	22:00:00	20.7007					0.65
2020-05-24	23:00:00	20.4273					0.65
2020-05-25	0:00:00	20.1183	4:11:00	4:42:00	19:09:00	19:39:00	0.65
2020-05-25	1:00:00	19.7599					0.65
2020-05-25	2:00:00	19.3545					0.65
2020-05-25	3:00:00	18.938					0.65
2020-05-25	4:00:00	18.6773					0.65
2020-05-25	5:00:00	18.7727					0.65
2020-05-25	6:00:00	19.356					0.65
2020-05-25	7:00:00	20.2863					0.65
2020-05-25	8:00:00	21.3545					0.65
2020-05-25	9:00:00	22.3685					0.65
2020-05-25	10:00:00	23.2042					0.65
2020-05-25	11:00:00	23.7545					0.65
2020-05-25	12:00:00	23.9611					0.65
2020-05-25	13:00:00	23.9601					0.65
2020-05-25	14:00:00	23.9364					0.65
2020-05-25	15:00:00	24.0088					0.65
2020-05-25	16:00:00	24.0334					0.65
2020-05-25	17:00:00	23.8					0.65
2020-05-25	18:00:00	23.1735					0.65
2020-05-25	19:00:00	22.3181					0.65
2020-05-25	20:00:00	21.4727					0.65
2020-05-25	21:00:00	20.823					0.65
2020-05-25	22:00:00	20.341					0.65
2020-05-25	23:00:00	19.9455					0.65
2020-05-26	0:00:00	19.5673	4:11:00	4:41:00	19:10:00	19:40:00	0.65
2020-05-26	1:00:00	19.1854					0.65
2020-05-26	2:00:00	18.7909					0.65
2020-05-26	3:00:00	18.4134					0.65
2020-05-26	4:00:00	18.2363					0.65
2020-05-26	5:00:00	18.4818					0.65
2020-05-26	6:00:00	19.2948					0.65
2020-05-26	7:00:00	20.5115					0.65
2020-05-26	8:00:00	21.8909					0.65
2020-05-26	9:00:00	23.2155					0.65
2020-05-26	10:00:00	24.3612					0.65
2020-05-26	11:00:00	25.2273					0.65
2020-05-26	12:00:00	25.7515					0.65
2020-05-26	13:00:00	26.0262					0.65
2020-05-26	14:00:00	26.1818					0.65
2020-05-26	15:00:00	26.2914					0.65
2020-05-26	16:00:00	26.1968					0.65
2020-05-26	17:00:00	25.6818					0.65
2020-05-26	18:00:00	24.6235					0.65
2020-05-26	19:00:00	23.2703					0.65
2020-05-26	20:00:00	21.9636					0.65
2020-05-26	21:00:00	20.9793					0.65
2020-05-26	22:00:00	20.3303					0.65
2020-05-26	23:00:00	19.9636					0.65
2020-05-27	0:00:00	19.8033	4:10:00	4:41:00	19:11:00	19:41:00	0.65
2020-05-27	1:00:00	19.6797					0.65
2020-05-27	2:00:00	19.4					0.65
2020-05-27	3:00:00	18.8772					0.65
2020-05-27	4:00:00	18.4478					0.65
2020-05-27	5:00:00	18.5545					0.65
2020-05-27	6:00:00	19.4955					0.65
2020-05-27	7:00:00	20.9913					0.65
2020-05-27	8:00:00	22.6182					0.65
2020-05-27	9:00:00	24.0169					0.65
2020-05-27	10:00:00	25.0866					0.65
2020-05-27	11:00:00	25.7909					0.65
2020-05-27	12:00:00	26.1263					0.65
2020-05-27	13:00:00	26.2211					0.65
2020-05-27	14:00:00	26.2364					0.65
2020-05-27	15:00:00	26.2779					0.65
2020-05-27	16:00:00	26.2291					0.65
2020-05-27	17:00:00	25.9182					0.65
2020-05-27	18:00:00	25.2289					0.65
2020-05-27	19:00:00	24.2686					0.65
2020-05-27	20:00:00	23.2					0.65
2020-05-27	21:00:00	22.1713					0.65
2020-05-27	22:00:00	21.2711					0.65
2020-05-27	23:00:00	20.5727					0.65
2020-05-28	0:00:00	20.1183	4:10:00	4:40:00	19:11:00	19:42:00	0.65
2020-05-28	1:00:00	19.8236					0.65
2020-05-28	2:00:00	19.5727					0.65
2020-05-28	3:00:00	19.3014					0.65
2020-05-28	4:00:00	19.152					0.65
2020-05-28	5:00:00	19.3182					0.65
2020-05-28	6:00:00	19.9335					0.65
2020-05-28	7:00:00	20.8897					0.65
2020-05-28	8:00:00	22.0182					0.65
2020-05-28	9:00:00	23.1554					0.65
2020-05-28	10:00:00	24.1589					0.65
2020-05-28	11:00:00	24.8909					0.65
2020-05-28	12:00:00	25.2595					0.65
2020-05-28	13:00:00	25.354					0.65
2020-05-28	14:00:00	25.3091					0.65
2020-05-28	15:00:00	25.2237					0.65
2020-05-28	16:00:00	25.0534					0.65
2020-05-28	17:00:00	24.7182					0.65
2020-05-28	18:00:00	24.1683					0.65
2020-05-28	19:00:00	23.4764					0.65
2020-05-28	20:00:00	22.7455					0.65
2020-05-28	21:00:00	22.0697					0.65
2020-05-28	22:00:00	21.5077					0.65
2020-05-28	23:00:00	21.1091					0.65
2020-05-29	0:00:00	20.8922	4:09:00	4:40:00	19:12:00	19:43:00	0.65
2020-05-29	1:00:00	20.7504					0.65
2020-05-29	2:00:00	20.5455					0.65
2020-05-29	3:00:00	20.2071					0.65
2020-05-29	4:00:00	19.9359					0.65
2020-05-29	5:00:00	20					0.65
2020-05-29	6:00:00	20.5843					0.65
[truncated: 4,265 more rows]

## Sheet: Beijing-fall
Date	Time	Temp (C)	Civil twilight	Sunrise	Sunset	Civil twilight	Relative Humidity
2018-09-15	1900-01-01	17.917	05:27:00	05:55:00	18:23:00	18:51:00	0.65
	1900-01-01 01:00:00	16.939					0.65
	1900-01-01 02:00:00	16.1886					0.65
	1900-01-01 03:00:00	15.7169					0.65
	04:00:00	14					0.65
	05:00:00	14.1874					0.65
	05:27:00	14.19					0.65
	05:55:00	14.74					0.65
	06:00:00	14.7369					0.65
	07:00:00	15.6109					0.65
	08:00:00	16.75					0.65
	09:00:00	18.0765					0.65
	10:00:00	19.5					0.65
	11:00:00	20.9235					0.65
	12:00:00	22.25					0.65
	13:00:00	23.3891					0.65
	14:00:00	24.2631					0.65
	15:00:00	24.8126					0.65
	16:00:00	25					0.65
	17:00:00	24.8391					0.65
	18:00:00	24.3674					0.65
	18:23:00	24.37					0.65
	18:51:00	23.62					0.65
	19:00:00	23.617					0.65
	20:00:00	22.639					0.65
	21:00:00	21.5001					0.65
	22:00:00	20.278					0.65
	23:00:00	19.0559					0.65

## Sheet: 25C
25C long-day	Time	Temp (C)	Sunrise	Sunset*	Relative humidity
	1900-01-01	25	06:00:00	22:00:00	0.65
	1900-01-01 01:00:00	25			0.65
	1900-01-01 02:00:00	25			0.65
	1900-01-01 03:00:00	25			0.65
	04:00:00	25			0.65
	05:00:00	25			0.65
	06:00:00	25			0.65
	07:00:00	25			0.65
	08:00:00	25			0.65
	09:00:00	25			0.65
	10:00:00	25			0.65
	11:00:00	25			0.65
	12:00:00	25			0.65
	13:00:00	25			0.65
	14:00:00	25			0.65
	15:00:00	25			0.65
	16:00:00	25			0.65
	17:00:00	25			0.65
	18:00:00	25			0.65
	18:23:00	25			0.65
	18:51:00	25			0.65
	19:00:00	25			0.65
	20:00:00	25			0.65
	21:00:00	25			0.65
	22:00:00	25			0.65
	23:00:00	25			0.65
*See manuscript regarding timer malfunction ("Evaluation of rearing conditions")
