# Supplementary material for: Cryptic genetic diversity and associated ecological differences of Anastatus orientalis, an egg parasitoid of the spotted lanternfly
Source: Front Insect Sci. 2023 Jun 2;3:1154651. doi: 10.3389/finsc.2023.1154651 (PMC10926478; doi:10.3389/finsc.2023.1154651)
Supplement: Supplementary file 3 [file Table_2.xlsx]

## Sheet: p-distance
Supplementary. Uncorrected p-distance between year, emergence season, or collection site
	A_Beijing2019	B_Beijing2020	C_Beijing2021	D_Yantai2020Spring	E_Yantai2020Fall	F_Yantai2021Spring	G_Yantai2021Fall	H_Buyeo	I_Anseong	J_Nonsan
A_Beijing2019	0.0065
B_Beijing2020	0.0069	0.0061
C_Beijing2021	0.0062	0.0072	0.0061
D_Yantai2020Spring	0.0112	0.01	0.0116	0.0079
E_Yantai2020Fall	0.007	0.0081	0.0067	0.0114	0.0074
F_Yantai2021Spring	0.0097	0.0086	0.01	0.0076	0.0103	0.0079
G_Yantai2021Fall	0.0112	0.0103	0.0115	0.0062	0.0115	0.007	0.0052
H_Buyeo	0.0062	0.0071	0.0059	0.0115	0.0066	0.0099	0.0114	0.006
I_Anseong	0.0059	0.0087	0.0052	0.0127	0.0056	0.0111	0.0121	0.0052	0.0022
J_Nonsan	0.0059	0.0083	0.0053	0.0124	0.0058	0.0108	0.0119	0.0053	0.0028	0.0037
